# Supplementary material for: (2,2′-Bipyridine)bis­(triphenyl­phosphine)copper(I) nitrate chloro­form solvate hemihydrate
Source: Acta Crystallogr Sect E Struct Rep Online. 2008 Mar 12;64(Pt 4):m533–4. doi: 10.1107/S1600536808006260 (PMC2960891; doi:10.1107/S1600536808006260)
Supplement: Supplementary file 1 [file e-64-0m533-sup1.cif]

##############################################################################
###                                                                        ###
###        Electronic paper (Acta Crystallographica Section E)             ###
###                                                                        ###
##############################################################################
#                                                                            #
# This CIF contains the data in a paper accepted for publication in Acta     #
# Crystallographica Section E. It conforms to the requirements of Notes      #
# for Authors for Section E, and has been peer reviewed under the auspices   #
# of the IUCr Commission on Journals.                                        #
#                                                                            #
# Full details of the Crystallographic Information File format               #
# are given in the paper "The Crystallographic Information File (CIF):       #
# a New Standard Archive File for Crystallography" by S. R. Hall, F. H.      #
# Allen and I. D. Brown [Acta Cryst. (1991), A47, 655-685].                  #
#                                                                            #
# The current version of the core CIF dictionary is obtainable from          #
# ftp://ftp.iucr.org/pub/cif_core.dic. The current version number is 2.4.    #
#                                                                            #
# Software is freely available for graphical display of the structure(s) in  #
# this CIF.  For information consult the CIF home page http://www.iucr.org/  #
# cif/home.html                                                              #
#                                                                            #
# This file may be used for bona fide research purposes within the           #
# scientific community so long as proper attribution is given to the journal # 
# article from which it was obtained.                                        #
#                                                                            #
##############################################################################
                                             
data_global
_audit_creation_method     SHELXL-97
_journal_date_recd_electronic     2008-02-23
_journal_date_accepted     2008-03-06
_journal_name_full     'Acta Crystallographica, Section E'
_journal_year     2008
_journal_volume     64
_journal_issue      4
_journal_page_first     m533
_journal_page_last     m534
_journal_paper_category     QM
_journal_coeditor_code     BG2166
_publ_contact_author_name     'Mario V. Capparelli'
_publ_contact_author_address
;
Apartado 47074
Caracas 1041-A
Venezuela
;
_publ_contact_author_email     mariocapparelli@cantv.net
_publ_contact_author_fax     '+58 212 753 5424'
_publ_contact_author_phone     '+58 212 753 5424'
_publ_section_title
;
(2,2'-Bipyridine)bis(triphenylphosphine)copper(I) nitrate chloroform solvate
hemihydrate
;
loop_
    _publ_author_name
    _publ_author_address
    'Maribel Navarro'
;
     Centro de Qu\'imica
     Instituto Venezolano de Investigaciones Cient\'ificas
     Caracas
     Venezuela
;
    'Oscar A. Corona'
;
     Centro de Qu\'imica
     Instituto Venezolano de Investigaciones Cient\'ificas
     Caracas
     Venezuela
;
    'Teresa Gonz\'alez'
;
     Centro de Qu\'imica
     Instituto Venezolano de Investigaciones Cient\'ificas
     Caracas
     Venezuela
;
    'Mario V. Capparelli'
;
     Departamento de Qu\'imica
     Facultad de Ciencias
     Universidad Central de Venezuela
     Caracas
     Venezuela
;
data_I
_chemical_name_systematic
;
(2,2'-Bipyridine)bis(triphenylphosphine)copper(I) nitrate
chloroform solvate hemihydrate
;
_chemical_name_common     ?
_chemical_formula_moiety     'C46 H38 Cu N2 P2 +, N O3 -, C H Cl3, 0.5(H2 O)'
_chemical_formula_sum     'C47 H40 Cl3 Cu N3 O3.5 P2'
_chemical_formula_iupac
                          '[Cu (C10 H8 N2) (C18 H15 P)2] N O3, C H Cl3, 0.5H2 O'
_chemical_formula_weight     934.65
_chemical_melting_point     ?
_symmetry_cell_setting     triclinic
_symmetry_space_group_name_H-M     'P -1'
_symmetry_space_group_name_Hall     '-P 1'
loop_
    _symmetry_equiv_pos_as_xyz
    'x, y, z'
    '-x, -y, -z'
_cell_length_a     10.754(2)
_cell_length_b     12.672(3)
_cell_length_c     17.464(4)
_cell_angle_alpha     99.100(5)
_cell_angle_beta     99.279(4)
_cell_angle_gamma     101.229(5)
_cell_volume     2259.4(9)
_cell_formula_units_Z     2
_cell_measurement_reflns_used     15269
_cell_measurement_theta_min     1.67
_cell_measurement_theta_max     28.02
_cell_measurement_temperature     296(2)
_exptl_crystal_description     irregular
_exptl_crystal_colour     green
_exptl_crystal_size_max     0.56
_exptl_crystal_size_mid     0.51
_exptl_crystal_size_min     0.40
_exptl_crystal_density_diffrn     1.374
_exptl_crystal_density_meas     ?
_exptl_crystal_density_method     'not measured'
_exptl_crystal_F_000     962
_exptl_absorpt_coefficient_mu     0.776
_exptl_absorpt_correction_type     multi-scan
_exptl_absorpt_process_details     '(CrystalClear; Rigaku/MSC, 2005)'
_exptl_absorpt_correction_T_min     0.584
_exptl_absorpt_correction_T_max     0.733
_exptl_special_details     ?
_diffrn_ambient_temperature     296(2)
_diffrn_radiation_type     MoK\a
_diffrn_radiation_wavelength     0.71070
_diffrn_radiation_source     'fine-focus sealed tube'
_diffrn_radiation_monochromator     graphite
_diffrn_measurement_device_type     'Rigaku AFC7S Mercury'
_diffrn_measurement_device     'Mercury (2x2 bin mode)'
_diffrn_measurement_method     '\w'
_diffrn_detector_area_resol_mean     14.63
_diffrn_reflns_number     25842
_diffrn_reflns_av_R_equivalents     0.0314
_diffrn_reflns_av_sigmaI/netI     0.0410
_diffrn_reflns_theta_min     1.20
_diffrn_reflns_theta_max     28.02
_diffrn_reflns_theta_full     25.00
_diffrn_measured_fraction_theta_max     0.785
_diffrn_measured_fraction_theta_full     0.974
_diffrn_reflns_limit_h_min     -13
_diffrn_reflns_limit_h_max     13
_diffrn_reflns_limit_k_min     -16
_diffrn_reflns_limit_k_max     15
_diffrn_reflns_limit_l_min     -21
_diffrn_reflns_limit_l_max     21
_diffrn_standards_number     ?
_diffrn_standards_interval_count     ?
_diffrn_standards_interval_time     ?
_diffrn_standards_decay_%     <1.0
_refine_special_details
;
 Refinement of F^2^ against ALL reflections.  The weighted R-factor wR and
 goodness of fit S are based on F^2^, conventional R-factors R are based
 on F, with F set to zero for negative F^2^. The threshold expression of
 F^2^ > 2sigma(F^2^) is used only for calculating R-factors(gt) etc. and is
 not relevant to the choice of reflections for refinement.  R-factors based
 on F^2^ are statistically about twice as large as those based on F, and R-
 factors based on ALL data will be even larger.
 Refinement details for disordered atoms are given in the Refimnement
 section.
;
_reflns_number_total     8576
_reflns_number_gt     6719
_reflns_threshold_expression     I>2\s(I)
_refine_ls_structure_factor_coef     Fsqd
_refine_ls_matrix_type     full
_refine_ls_R_factor_all     0.0689
_refine_ls_R_factor_gt     0.0507
_refine_ls_wR_factor_gt     0.1210
_refine_ls_wR_factor_ref     0.1360
_refine_ls_goodness_of_fit_ref     1.062
_refine_ls_restrained_S_all     1.069
_refine_ls_number_reflns     8576
_refine_ls_number_parameters     549
_refine_ls_number_restraints     20
_refine_ls_hydrogen_treatment     constr
_refine_ls_weighting_scheme     calc
_refine_ls_weighting_details
         'calc w=1/[\s^2^(Fo^2^)+(0.0572P)^2^+1.3813P] where P=(Fo^2^+2Fc^2^)/3'
_atom_sites_solution_hydrogens     geom
_atom_sites_solution_primary     direct
_atom_sites_solution_secondary     difmap
_refine_ls_shift/su_max     0.001
_refine_ls_shift/su_mean     0.001
_refine_diff_density_max     0.494
_refine_diff_density_min     -0.525
_refine_ls_extinction_method     none
_refine_ls_extinction_coef     ?
loop_
    _atom_type_symbol
    _atom_type_description
    _atom_type_scat_dispersion_real
    _atom_type_scat_dispersion_imag
    _atom_type_scat_source
    'C' 'C' 0.0033 0.0016 'Intl Tables Vol C Tables 4.2.6.8 and 6.1.1.4'
    'H' 'H' 0.0000 0.0000 'Intl Tables Vol C Tables 4.2.6.8 and 6.1.1.4'
    'N' 'N' 0.0061 0.0033 'Intl Tables Vol C Tables 4.2.6.8 and 6.1.1.4'
    'O' 'O' 0.0106 0.0060 'Intl Tables Vol C Tables 4.2.6.8 and 6.1.1.4'
    'P' 'P' 0.1023 0.0942 'Intl Tables Vol C Tables 4.2.6.8 and 6.1.1.4'
    'Cl' 'Cl' 0.1484 0.1585 'Intl Tables Vol C Tables 4.2.6.8 and 6.1.1.4'
    'Cu' 'Cu' 0.3201 1.2651 'Intl Tables Vol C Tables 4.2.6.8 and 6.1.1.4'
_computing_data_collection     'CrystalClear (Rigaku/MSC, 2005)'
_computing_cell_refinement     'CrystalClear (Rigaku/MSC, 2005)'
_computing_data_reduction     'CrystalClear (Rigaku/MSC, 2005)'
_computing_structure_solution     'SHELXS97 (Sheldrick, 2008)'
_computing_structure_refinement     'SHELXL97 (Sheldrick, 2008)'
_computing_molecular_graphics     'ORTEP-3 (Farrugia, 1997)'
_computing_publication_material     'WinGX (Farrugia, 1999)'
loop_
    _atom_site_type_symbol
    _atom_site_label
    _atom_site_fract_x
    _atom_site_fract_y
    _atom_site_fract_z
    _atom_site_U_iso_or_equiv
    _atom_site_adp_type
    _atom_site_calc_flag
    _atom_site_refinement_flags
    _atom_site_occupancy
    _atom_site_disorder_assembly
    _atom_site_disorder_group
    Cu Cu1 0.56159(3) 0.26669(3) 0.22887(2) 0.04336(12) Uani d U 1 . .
    P P1 0.40007(8) 0.34553(6) 0.18315(5) 0.04467(19) Uani d U 1 . .
    P P2 0.61841(7) 0.24899(6) 0.35575(4) 0.04036(18) Uani d U 1 . .
    N N1 0.5630(3) 0.1260(2) 0.15089(15) 0.0517(6) Uani d . 1 . .
    C C2 0.4854(4) 0.0263(3) 0.1418(2) 0.0661(10) Uani d . 1 . .
    H H2 0.4128 0.0195 0.1648 0.079 Uiso calc R 1 . .
    C C3 0.5102(5) -0.0673(3) 0.0989(3) 0.0839(13) Uani d . 1 . .
    H H3 0.4550 -0.1356 0.0934 0.101 Uiso calc R 1 . .
    C C4 0.6161(6) -0.0569(4) 0.0654(3) 0.0951(15) Uani d . 1 . .
    H H4 0.6346 -0.1187 0.0372 0.114 Uiso calc R 1 . .
    C C5 0.6960(5) 0.0441(4) 0.0730(2) 0.0810(12) Uani d . 1 . .
    H H5 0.7687 0.0517 0.0500 0.097 Uiso calc R 1 . .
    C C6 0.6661(3) 0.1351(3) 0.11567(19) 0.0555(8) Uani d . 1 . .
    C C7 0.7456(3) 0.2477(3) 0.12513(19) 0.0549(8) Uani d . 1 . .
    C C8 0.8316(4) 0.2757(4) 0.0758(2) 0.0813(12) Uani d . 1 . .
    H H8 0.8441 0.2222 0.0367 0.098 Uiso calc R 1 . .
    C C9 0.8968(4) 0.3815(5) 0.0854(3) 0.0913(14) Uani d . 1 . .
    H H9 0.9547 0.4007 0.0531 0.110 Uiso calc R 1 . .
    C C10 0.8769(4) 0.4593(4) 0.1426(3) 0.0830(13) Uani d . 1 . .
    H H10 0.9203 0.5322 0.1495 0.100 Uiso calc R 1 . .
    C C11 0.7911(3) 0.4281(3) 0.1902(2) 0.0625(9) Uani d . 1 . .
    H H11 0.7791 0.4811 0.2299 0.075 Uiso calc R 1 . .
    N N12 0.7239(2) 0.3238(2) 0.18134(15) 0.0496(6) Uani d . 1 . .
    C C21 0.3703(3) 0.3373(3) 0.07633(18) 0.0506(7) Uani d . 1 . .
    C C22 0.2493(4) 0.3103(3) 0.0274(2) 0.0727(10) Uani d . 1 . .
    H H22 0.1753 0.2938 0.0484 0.087 Uiso calc R 1 . .
    C C23 0.2388(5) 0.3081(4) -0.0532(2) 0.0900(14) Uani d . 1 . .
    H H23 0.1573 0.2884 -0.0859 0.108 Uiso calc R 1 . .
    C C24 0.3442(5) 0.3339(3) -0.0849(2) 0.0841(13) Uani d . 1 . .
    H H24 0.3351 0.3340 -0.1387 0.101 Uiso calc R 1 . .
    C C25 0.4636(5) 0.3597(3) -0.0381(2) 0.0769(11) Uani d . 1 . .
    H H25 0.5364 0.3766 -0.0601 0.092 Uiso calc R 1 . .
    C C26 0.4774(4) 0.3610(3) 0.0419(2) 0.0605(9) Uani d . 1 . .
    H H26 0.5599 0.3780 0.0733 0.073 Uiso calc R 1 . .
    C C31 0.2417(3) 0.2894(3) 0.20327(19) 0.0506(7) Uani d . 1 . .
    C C32 0.1871(3) 0.1791(3) 0.1751(2) 0.0676(10) Uani d . 1 . .
    H H32 0.2279 0.1370 0.1431 0.081 Uiso calc R 1 . .
    C C33 0.0709(4) 0.1305(4) 0.1943(3) 0.0825(12) Uani d . 1 . .
    H H33 0.0345 0.0563 0.1753 0.099 Uiso calc R 1 . .
    C C34 0.0109(4) 0.1929(5) 0.2412(3) 0.0854(14) Uani d . 1 . .
    H H34 -0.0662 0.1608 0.2544 0.103 Uiso calc R 1 . .
    C C35 0.0637(4) 0.3019(4) 0.2687(3) 0.0831(13) Uani d . 1 . .
    H H35 0.0221 0.3438 0.3001 0.100 Uiso calc R 1 . .
    C C36 0.1787(3) 0.3507(3) 0.2502(2) 0.0633(9) Uani d . 1 . .
    H H36 0.2140 0.4251 0.2694 0.076 Uiso calc R 1 . .
    C C41 0.4297(3) 0.4929(2) 0.22167(19) 0.0509(7) Uani d . 1 . .
    C C42 0.5256(4) 0.5401(3) 0.2877(2) 0.0698(10) Uani d . 1 . .
    H H42 0.5735 0.4964 0.3119 0.084 Uiso calc R 1 . .
    C C43 0.5515(5) 0.6512(4) 0.3184(3) 0.0949(15) Uani d . 1 . .
    H H43 0.6155 0.6819 0.3633 0.114 Uiso calc R 1 . .
    C C44 0.4819(5) 0.7157(4) 0.2822(3) 0.0934(14) Uani d . 1 . .
    H H44 0.5004 0.7907 0.3022 0.112 Uiso calc R 1 . .
    C C45 0.3853(5) 0.6713(3) 0.2168(3) 0.0797(12) Uani d . 1 . .
    H H45 0.3376 0.7158 0.1934 0.096 Uiso calc R 1 . .
    C C46 0.3594(4) 0.5600(3) 0.1862(2) 0.0618(9) Uani d . 1 . .
    H H46 0.2947 0.5298 0.1417 0.074 Uiso calc R 1 . .
    C C51 0.4918(3) 0.1884(2) 0.40385(17) 0.0422(6) Uani d . 1 . .
    C C52 0.3641(3) 0.1788(3) 0.3692(2) 0.0585(9) Uani d . 1 . .
    H H52 0.3439 0.2004 0.3211 0.070 Uiso calc R 1 . .
    C C53 0.2666(4) 0.1371(4) 0.4059(3) 0.0776(12) Uani d . 1 . .
    H H53 0.1810 0.1313 0.3824 0.093 Uiso calc R 1 . .
    C C54 0.2936(4) 0.1043(3) 0.4756(2) 0.0666(10) Uani d . 1 . .
    H H54 0.2268 0.0769 0.4999 0.080 Uiso calc R 1 . .
    C C55 0.4182(4) 0.1115(3) 0.5100(2) 0.0630(9) Uani d . 1 . .
    H H55 0.4366 0.0882 0.5576 0.076 Uiso calc R 1 . .
    C C56 0.5182(3) 0.1533(3) 0.4745(2) 0.0583(8) Uani d . 1 . .
    H H56 0.6034 0.1578 0.4983 0.070 Uiso calc R 1 . .
    C C61 0.6926(3) 0.3802(2) 0.42251(17) 0.0446(7) Uani d . 1 . .
    C C62 0.8032(3) 0.4444(3) 0.4071(2) 0.0597(9) Uani d . 1 . .
    H H62 0.8394 0.4181 0.3652 0.072 Uiso calc R 1 . .
    C C63 0.8595(4) 0.5465(3) 0.4535(3) 0.0743(11) Uani d . 1 . .
    H H63 0.9344 0.5877 0.4434 0.089 Uiso calc R 1 . .
    C C64 0.8059(4) 0.5877(3) 0.5145(3) 0.0793(12) Uani d . 1 . .
    H H64 0.8435 0.6570 0.5453 0.095 Uiso calc R 1 . .
    C C65 0.6963(4) 0.5260(3) 0.5297(2) 0.0742(11) Uani d . 1 . .
    H H65 0.6595 0.5539 0.5708 0.089 Uiso calc R 1 . .
    C C66 0.6399(3) 0.4228(3) 0.4846(2) 0.0575(8) Uani d . 1 . .
    H H66 0.5660 0.3817 0.4960 0.069 Uiso calc R 1 . .
    C C71 0.7379(3) 0.1653(2) 0.37355(18) 0.0444(7) Uani d . 1 . .
    C C72 0.7141(3) 0.0629(3) 0.3242(2) 0.0583(8) Uani d . 1 . .
    H H72 0.6405 0.0402 0.2843 0.070 Uiso calc R 1 . .
    C C73 0.7991(4) -0.0051(3) 0.3339(2) 0.0678(10) Uani d . 1 . .
    H H73 0.7824 -0.0733 0.3005 0.081 Uiso calc R 1 . .
    C C74 0.9088(3) 0.0279(3) 0.3931(2) 0.0657(10) Uani d . 1 . .
    H H74 0.9666 -0.0173 0.3993 0.079 Uiso calc R 1 . .
    C C75 0.9312(3) 0.1275(3) 0.4421(2) 0.0645(9) Uani d . 1 . .
    H H75 1.0039 0.1494 0.4827 0.077 Uiso calc R 1 . .
    C C76 0.8469(3) 0.1965(3) 0.4323(2) 0.0558(8) Uani d . 1 . .
    H H76 0.8643 0.2646 0.4659 0.067 Uiso calc R 1 . .
    C C1S -0.0946(4) 0.2653(3) 0.6980(3) 0.0822(12) Uani d . 1 A 1
    H H1S -0.1093 0.2748 0.7524 0.099 Uiso calc R 1 A 1
    Cl Cl1S 0.07297(19) 0.27094(17) 0.69940(16) 0.1137(7) Uani d P 0.911(6) A 1
    Cl Cl2S -0.18878(19) 0.13990(18) 0.64402(13) 0.1167(7) Uani d P 0.911(6) A 1
    Cl Cl3S -0.1396(2) 0.37078(17) 0.65417(17) 0.1141(9) Uani d P 0.911(6) A 1
    Cl Cl1T 0.0416(19) 0.2325(18) 0.7246(11) 0.094(6) Uiso d P 0.089(6) A 2
    Cl Cl2T -0.162(2) 0.191(3) 0.6233(15) 0.130(8) Uiso d P 0.089(6) A 2
    Cl Cl3T -0.0968(14) 0.3998(12) 0.7051(13) 0.083(5) Uiso d P 0.089(6) A 2
    N N1S 0.1383(10) 0.8269(6) 0.1199(3) 0.157(3) Uani d D 1 . .
    O O1S 0.1002(5) 0.7275(5) 0.1184(3) 0.1440(16) Uani d D 1 . .
    O O2S 0.0559(12) 0.8453(8) 0.0668(6) 0.146(5) Uiso d PD 0.505(14) . .
    O O2S' 0.1575(9) 0.9082(8) 0.0846(5) 0.123(4) Uiso d PD 0.495(14) . .
    O O3S 0.2184(9) 0.8712(7) 0.1718(6) 0.182(4) Uiso d PD 0.719(12) . .
    O O3S' 0.0415(18) 0.8635(15) 0.1616(12) 0.162(9) Uiso d PD 0.281(12) . .
    O O1W 0.9283(12) 0.9778(13) -0.0008(10) 0.240(6) Uiso d P 0.50 . .
loop_
    _atom_site_aniso_label
    _atom_site_aniso_U_11
    _atom_site_aniso_U_22
    _atom_site_aniso_U_33
    _atom_site_aniso_U_12
    _atom_site_aniso_U_13
    _atom_site_aniso_U_23
    Cu1 0.0457(2) 0.0458(2) 0.0419(2) 0.01544(16) 0.01346(16) 0.00713(15)
    P1 0.0477(4) 0.0513(4) 0.0405(4) 0.0202(3) 0.0129(3) 0.0096(3)
    P2 0.0363(4) 0.0465(4) 0.0409(4) 0.0123(3) 0.0109(3) 0.0093(3)
    N1 0.0652(17) 0.0463(14) 0.0434(15) 0.0186(13) 0.0071(13) 0.0042(11)
    C2 0.080(2) 0.052(2) 0.059(2) 0.0102(18) 0.0028(19) 0.0029(16)
    C3 0.116(4) 0.049(2) 0.074(3) 0.016(2) -0.004(3) 0.0004(18)
    C4 0.136(4) 0.068(3) 0.084(3) 0.048(3) 0.018(3) -0.006(2)
    C5 0.109(3) 0.081(3) 0.065(3) 0.052(3) 0.027(2) 0.003(2)
    C6 0.070(2) 0.062(2) 0.0399(18) 0.0328(17) 0.0117(16) 0.0060(14)
    C7 0.0579(19) 0.070(2) 0.0459(19) 0.0287(17) 0.0176(15) 0.0137(15)
    C8 0.089(3) 0.107(3) 0.067(3) 0.040(3) 0.042(2) 0.022(2)
    C9 0.082(3) 0.117(4) 0.090(3) 0.019(3) 0.045(3) 0.041(3)
    C10 0.073(3) 0.085(3) 0.097(3) 0.005(2) 0.026(2) 0.044(3)
    C11 0.059(2) 0.059(2) 0.069(2) 0.0074(17) 0.0163(18) 0.0153(17)
    N12 0.0491(14) 0.0550(15) 0.0500(16) 0.0185(12) 0.0147(12) 0.0125(12)
    C21 0.062(2) 0.0529(17) 0.0414(18) 0.0228(15) 0.0111(15) 0.0106(13)
    C22 0.068(2) 0.101(3) 0.057(2) 0.035(2) 0.0095(19) 0.023(2)
    C23 0.095(3) 0.121(4) 0.052(3) 0.034(3) -0.010(2) 0.021(2)
    C24 0.128(4) 0.083(3) 0.049(2) 0.035(3) 0.015(3) 0.022(2)
    C25 0.105(3) 0.077(3) 0.059(2) 0.023(2) 0.031(2) 0.027(2)
    C26 0.071(2) 0.067(2) 0.049(2) 0.0191(18) 0.0166(17) 0.0155(16)
    C31 0.0467(17) 0.063(2) 0.0479(19) 0.0194(15) 0.0093(14) 0.0190(15)
    C32 0.058(2) 0.078(3) 0.066(2) 0.0139(19) 0.0105(18) 0.0127(19)
    C33 0.063(2) 0.086(3) 0.091(3) -0.003(2) 0.005(2) 0.031(2)
    C34 0.053(2) 0.132(4) 0.084(3) 0.020(3) 0.021(2) 0.051(3)
    C35 0.071(3) 0.123(4) 0.080(3) 0.044(3) 0.037(2) 0.042(3)
    C36 0.061(2) 0.080(2) 0.063(2) 0.0306(19) 0.0269(18) 0.0231(18)
    C41 0.0577(19) 0.0502(17) 0.0527(19) 0.0214(15) 0.0208(15) 0.0117(14)
    C42 0.079(3) 0.060(2) 0.066(2) 0.0253(19) 0.006(2) -0.0021(18)
    C43 0.106(4) 0.073(3) 0.090(3) 0.025(3) 0.001(3) -0.015(2)
    C44 0.124(4) 0.058(2) 0.098(4) 0.025(3) 0.036(3) -0.002(2)
    C45 0.110(3) 0.066(2) 0.091(3) 0.045(2) 0.053(3) 0.031(2)
    C46 0.072(2) 0.063(2) 0.063(2) 0.0302(18) 0.0256(18) 0.0188(17)
    C51 0.0431(15) 0.0408(15) 0.0455(17) 0.0129(12) 0.0112(13) 0.0100(12)
    C52 0.0426(17) 0.075(2) 0.063(2) 0.0106(16) 0.0104(15) 0.0297(18)
    C53 0.0441(19) 0.102(3) 0.095(3) 0.010(2) 0.022(2) 0.043(3)
    C54 0.061(2) 0.067(2) 0.081(3) 0.0106(18) 0.035(2) 0.0257(19)
    C55 0.077(3) 0.066(2) 0.054(2) 0.0147(19) 0.0265(19) 0.0225(17)
    C56 0.0505(18) 0.075(2) 0.053(2) 0.0146(17) 0.0109(15) 0.0230(17)
    C61 0.0445(16) 0.0490(16) 0.0411(16) 0.0137(13) 0.0068(13) 0.0091(13)
    C62 0.0518(19) 0.064(2) 0.059(2) 0.0031(16) 0.0134(16) 0.0092(16)
    C63 0.065(2) 0.064(2) 0.081(3) -0.0072(19) 0.009(2) 0.009(2)
    C64 0.083(3) 0.056(2) 0.082(3) 0.003(2) 0.001(2) -0.003(2)
    C65 0.081(3) 0.065(2) 0.071(3) 0.022(2) 0.016(2) -0.0115(19)
    C66 0.0544(19) 0.0541(18) 0.063(2) 0.0131(15) 0.0170(16) 0.0014(15)
    C71 0.0399(15) 0.0529(17) 0.0478(18) 0.0174(13) 0.0156(13) 0.0164(13)
    C72 0.0558(19) 0.0559(19) 0.065(2) 0.0204(16) 0.0077(17) 0.0125(16)
    C73 0.079(3) 0.056(2) 0.078(3) 0.0294(19) 0.022(2) 0.0162(18)
    C74 0.055(2) 0.071(2) 0.093(3) 0.0326(18) 0.030(2) 0.041(2)
    C75 0.0427(18) 0.080(3) 0.079(3) 0.0223(17) 0.0105(17) 0.030(2)
    C76 0.0440(17) 0.064(2) 0.061(2) 0.0180(15) 0.0082(15) 0.0113(16)
    C1S 0.106(3) 0.072(3) 0.070(3) 0.032(2) 0.015(2) 0.008(2)
    Cl1S 0.1039(12) 0.0881(11) 0.1527(17) 0.0357(9) 0.0224(11) 0.0201(11)
    Cl2S 0.1263(13) 0.0855(12) 0.1194(14) 0.0151(10) 0.0038(10) -0.0035(10)
    Cl3S 0.1557(17) 0.1091(12) 0.123(2) 0.0812(12) 0.0695(16) 0.0501(12)
    N1S 0.281(9) 0.163(6) 0.063(3) 0.120(6) 0.025(5) 0.049(4)
    O1S 0.138(4) 0.184(5) 0.110(3) 0.059(4) 0.013(3) 0.012(3)
_geom_special_details
;
 All esds (except the esd in the dihedral angle between two l.s. planes)
 are estimated using the full covariance matrix.  The cell esds are taken
 into account individually in the estimation of esds in distances, angles
 and torsion angles; correlations between esds in cell parameters are only
 used when they are defined by crystal symmetry.  An approximate (isotropic)
 treatment of cell esds is used for estimating esds involving l.s. planes.
;
loop_
    _geom_bond_atom_site_label_1
    _geom_bond_atom_site_label_2
    _geom_bond_site_symmetry_2
    _geom_bond_distance
    _geom_bond_publ_flag
    Cu1 N1 . 2.070(2) y
    Cu1 N12 . 2.103(3) y
    Cu1 P2 . 2.2600(9) y
    Cu1 P1 . 2.2659(9) y
    P1 C21 . 1.824(3) ?
    P1 C31 . 1.825(3) ?
    P1 C41 . 1.828(3) ?
    P2 C51 . 1.821(3) ?
    P2 C61 . 1.825(3) ?
    P2 C71 . 1.839(3) ?
    N1 C2 . 1.341(4) ?
    N1 C6 . 1.347(4) ?
    C2 C3 . 1.395(5) ?
    C2 H2 . 0.9300 ?
    C3 C4 . 1.356(7) ?
    C3 H3 . 0.9300 ?
    C4 C5 . 1.370(6) ?
    C4 H4 . 0.9300 ?
    C5 C6 . 1.393(5) ?
    C5 H5 . 0.9300 ?
    C6 C7 . 1.483(5) ?
    C7 N12 . 1.345(4) ?
    C7 C8 . 1.396(5) ?
    C8 C9 . 1.357(6) ?
    C8 H8 . 0.9300 ?
    C9 C10 . 1.362(7) ?
    C9 H9 . 0.9300 ?
    C10 C11 . 1.382(5) ?
    C10 H10 . 0.9300 ?
    C11 N12 . 1.349(4) ?
    C11 H11 . 0.9300 ?
    C21 C22 . 1.384(5) ?
    C21 C26 . 1.388(5) ?
    C22 C23 . 1.389(5) ?
    C22 H22 . 0.9300 ?
    C23 C24 . 1.347(6) ?
    C23 H23 . 0.9300 ?
    C24 C25 . 1.355(6) ?
    C24 H24 . 0.9300 ?
    C25 C26 . 1.378(5) ?
    C25 H25 . 0.9300 ?
    C26 H26 . 0.9300 ?
    C31 C32 . 1.382(5) ?
    C31 C36 . 1.384(5) ?
    C32 C33 . 1.398(5) ?
    C32 H32 . 0.9300 ?
    C33 C34 . 1.371(6) ?
    C33 H33 . 0.9300 ?
    C34 C35 . 1.363(6) ?
    C34 H34 . 0.9300 ?
    C35 C36 . 1.382(5) ?
    C35 H35 . 0.9300 ?
    C36 H36 . 0.9300 ?
    C41 C42 . 1.382(5) ?
    C41 C46 . 1.394(5) ?
    C42 C43 . 1.381(5) ?
    C42 H42 . 0.9300 ?
    C43 C44 . 1.370(7) ?
    C43 H43 . 0.9300 ?
    C44 C45 . 1.373(6) ?
    C44 H44 . 0.9300 ?
    C45 C46 . 1.383(5) ?
    C45 H45 . 0.9300 ?
    C46 H46 . 0.9300 ?
    C51 C52 . 1.382(4) ?
    C51 C56 . 1.382(4) ?
    C52 C53 . 1.377(5) ?
    C52 H52 . 0.9300 ?
    C53 C54 . 1.353(5) ?
    C53 H53 . 0.9300 ?
    C54 C55 . 1.357(5) ?
    C54 H54 . 0.9300 ?
    C55 C56 . 1.385(5) ?
    C55 H55 . 0.9300 ?
    C56 H56 . 0.9300 ?
    C61 C66 . 1.386(4) ?
    C61 C62 . 1.394(4) ?
    C62 C63 . 1.379(5) ?
    C62 H62 . 0.9300 ?
    C63 C64 . 1.371(6) ?
    C63 H63 . 0.9300 ?
    C64 C65 . 1.370(6) ?
    C64 H64 . 0.9300 ?
    C65 C66 . 1.382(5) ?
    C65 H65 . 0.9300 ?
    C66 H66 . 0.9300 ?
    C71 C76 . 1.373(4) ?
    C71 C72 . 1.392(4) ?
    C72 C73 . 1.382(5) ?
    C72 H72 . 0.9300 ?
    C73 C74 . 1.383(5) ?
    C73 H73 . 0.9300 ?
    C74 C75 . 1.363(5) ?
    C74 H74 . 0.9300 ?
    C75 C76 . 1.386(5) ?
    C75 H75 . 0.9300 ?
    C76 H76 . 0.9300 ?
    C1S H1S . 0.9800 ?
    C1S Cl1S . 1.786(5) ?
    C1S Cl2S . 1.741(4) ?
    C1S Cl3S . 1.750(4) ?
    C1S Cl1t . 1.617(19) ?
    C1S Cl2t . 1.47(3) ?
    C1S Cl3t . 1.694(15) ?
    N1S O3S . 1.131(10) ?
    N1S O1S . 1.241(8) ?
    N1S O2S . 1.259(12) ?
    N1S O2S' . 1.282(10) ?
    N1S O3S' . 1.47(2) ?
loop_
    _geom_angle_atom_site_label_1
    _geom_angle_atom_site_label_2
    _geom_angle_atom_site_label_3
    _geom_angle_site_symmetry_1
    _geom_angle_site_symmetry_3
    _geom_angle
    _geom_angle_publ_flag
    N1 Cu1 N12 . . 79.71(10) y
    N1 Cu1 P2 . . 111.18(8) y
    N12 Cu1 P2 . . 111.86(7) y
    N1 Cu1 P1 . . 111.46(8) y
    N12 Cu1 P1 . . 108.68(7) y
    P2 Cu1 P1 . . 124.89(3) y
    C21 P1 C31 . . 104.14(15) ?
    C21 P1 C41 . . 102.77(14) ?
    C31 P1 C41 . . 104.43(15) ?
    C21 P1 Cu1 . . 114.07(11) ?
    C31 P1 Cu1 . . 115.68(10) ?
    C41 P1 Cu1 . . 114.29(11) ?
    C51 P2 C61 . . 103.12(13) ?
    C51 P2 C71 . . 101.93(13) ?
    C61 P2 C71 . . 103.69(14) ?
    C51 P2 Cu1 . . 118.06(10) ?
    C61 P2 Cu1 . . 112.74(10) ?
    C71 P2 Cu1 . . 115.48(10) ?
    C2 N1 C6 . . 118.3(3) ?
    C2 N1 Cu1 . . 127.0(2) ?
    C6 N1 Cu1 . . 113.9(2) ?
    N1 C2 C3 . . 122.1(4) ?
    N1 C2 H2 . . 118.9 ?
    C3 C2 H2 . . 118.9 ?
    C4 C3 C2 . . 118.7(4) ?
    C4 C3 H3 . . 120.6 ?
    C2 C3 H3 . . 120.6 ?
    C3 C4 C5 . . 120.3(4) ?
    C3 C4 H4 . . 119.8 ?
    C5 C4 H4 . . 119.8 ?
    C4 C5 C6 . . 118.7(4) ?
    C4 C5 H5 . . 120.7 ?
    C6 C5 H5 . . 120.7 ?
    N1 C6 C5 . . 121.8(3) ?
    N1 C6 C7 . . 116.0(3) ?
    C5 C6 C7 . . 122.2(3) ?
    N12 C7 C8 . . 121.4(3) ?
    N12 C7 C6 . . 115.8(3) ?
    C8 C7 C6 . . 122.7(3) ?
    C9 C8 C7 . . 119.6(4) ?
    C9 C8 H8 . . 120.2 ?
    C7 C8 H8 . . 120.2 ?
    C8 C9 C10 . . 119.7(4) ?
    C8 C9 H9 . . 120.1 ?
    C10 C9 H9 . . 120.1 ?
    C9 C10 C11 . . 118.8(4) ?
    C9 C10 H10 . . 120.6 ?
    C11 C10 H10 . . 120.6 ?
    N12 C11 C10 . . 122.7(4) ?
    N12 C11 H11 . . 118.6 ?
    C10 C11 H11 . . 118.6 ?
    C7 N12 C11 . . 117.7(3) ?
    C7 N12 Cu1 . . 113.2(2) ?
    C11 N12 Cu1 . . 128.0(2) ?
    C22 C21 C26 . . 117.8(3) ?
    C22 C21 P1 . . 125.0(3) ?
    C26 C21 P1 . . 117.2(3) ?
    C21 C22 C23 . . 119.7(4) ?
    C21 C22 H22 . . 120.1 ?
    C23 C22 H22 . . 120.1 ?
    C24 C23 C22 . . 121.3(4) ?
    C24 C23 H23 . . 119.3 ?
    C22 C23 H23 . . 119.3 ?
    C23 C24 C25 . . 119.8(4) ?
    C23 C24 H24 . . 120.1 ?
    C25 C24 H24 . . 120.1 ?
    C24 C25 C26 . . 120.3(4) ?
    C24 C25 H25 . . 119.9 ?
    C26 C25 H25 . . 119.9 ?
    C25 C26 C21 . . 121.0(4) ?
    C25 C26 H26 . . 119.5 ?
    C21 C26 H26 . . 119.5 ?
    C32 C31 C36 . . 118.8(3) ?
    C32 C31 P1 . . 118.3(3) ?
    C36 C31 P1 . . 122.7(3) ?
    C31 C32 C33 . . 120.4(4) ?
    C31 C32 H32 . . 119.8 ?
    C33 C32 H32 . . 119.8 ?
    C34 C33 C32 . . 119.6(4) ?
    C34 C33 H33 . . 120.2 ?
    C32 C33 H33 . . 120.2 ?
    C35 C34 C33 . . 120.2(4) ?
    C35 C34 H34 . . 119.9 ?
    C33 C34 H34 . . 119.9 ?
    C34 C35 C36 . . 120.6(4) ?
    C34 C35 H35 . . 119.7 ?
    C36 C35 H35 . . 119.7 ?
    C35 C36 C31 . . 120.4(4) ?
    C35 C36 H36 . . 119.8 ?
    C31 C36 H36 . . 119.8 ?
    C42 C41 C46 . . 118.5(3) ?
    C42 C41 P1 . . 119.2(3) ?
    C46 C41 P1 . . 122.2(3) ?
    C43 C42 C41 . . 121.0(4) ?
    C43 C42 H42 . . 119.5 ?
    C41 C42 H42 . . 119.5 ?
    C44 C43 C42 . . 119.4(4) ?
    C44 C43 H43 . . 120.3 ?
    C42 C43 H43 . . 120.3 ?
    C43 C44 C45 . . 121.1(4) ?
    C43 C44 H44 . . 119.5 ?
    C45 C44 H44 . . 119.5 ?
    C44 C45 C46 . . 119.4(4) ?
    C44 C45 H45 . . 120.3 ?
    C46 C45 H45 . . 120.3 ?
    C45 C46 C41 . . 120.5(4) ?
    C45 C46 H46 . . 119.7 ?
    C41 C46 H46 . . 119.7 ?
    C52 C51 C56 . . 118.5(3) ?
    C52 C51 P2 . . 118.9(2) ?
    C56 C51 P2 . . 122.6(2) ?
    C53 C52 C51 . . 120.0(3) ?
    C53 C52 H52 . . 120.0 ?
    C51 C52 H52 . . 120.0 ?
    C54 C53 C52 . . 121.0(4) ?
    C54 C53 H53 . . 119.5 ?
    C52 C53 H53 . . 119.5 ?
    C53 C54 C55 . . 119.9(3) ?
    C53 C54 H54 . . 120.0 ?
    C55 C54 H54 . . 120.0 ?
    C54 C55 C56 . . 120.3(3) ?
    C54 C55 H55 . . 119.8 ?
    C56 C55 H55 . . 119.8 ?
    C51 C56 C55 . . 120.2(3) ?
    C51 C56 H56 . . 119.9 ?
    C55 C56 H56 . . 119.9 ?
    C66 C61 C62 . . 118.1(3) ?
    C66 C61 P2 . . 123.4(2) ?
    C62 C61 P2 . . 118.4(2) ?
    C63 C62 C61 . . 120.7(3) ?
    C63 C62 H62 . . 119.7 ?
    C61 C62 H62 . . 119.7 ?
    C64 C63 C62 . . 120.5(4) ?
    C64 C63 H63 . . 119.7 ?
    C62 C63 H63 . . 119.7 ?
    C65 C64 C63 . . 119.4(3) ?
    C65 C64 H64 . . 120.3 ?
    C63 C64 H64 . . 120.3 ?
    C64 C65 C66 . . 120.8(4) ?
    C64 C65 H65 . . 119.6 ?
    C66 C65 H65 . . 119.6 ?
    C65 C66 C61 . . 120.5(3) ?
    C65 C66 H66 . . 119.8 ?
    C61 C66 H66 . . 119.8 ?
    C76 C71 C72 . . 118.5(3) ?
    C76 C71 P2 . . 124.5(2) ?
    C72 C71 P2 . . 117.0(2) ?
    C73 C72 C71 . . 120.5(3) ?
    C73 C72 H72 . . 119.7 ?
    C71 C72 H72 . . 119.7 ?
    C72 C73 C74 . . 120.2(4) ?
    C72 C73 H73 . . 119.9 ?
    C74 C73 H73 . . 119.9 ?
    C75 C74 C73 . . 119.3(3) ?
    C75 C74 H74 . . 120.3 ?
    C73 C74 H74 . . 120.3 ?
    C74 C75 C76 . . 120.8(3) ?
    C74 C75 H75 . . 119.6 ?
    C76 C75 H75 . . 119.6 ?
    C71 C76 C75 . . 120.7(3) ?
    C71 C76 H76 . . 119.7 ?
    C75 C76 H76 . . 119.7 ?
    Cl2S C1S Cl1S . . 110.6(2) ?
    Cl2S C1S Cl3S . . 109.0(3) ?
    Cl3S C1S Cl1S . . 109.3(3) ?
    Cl1S C1S H1S . . 109.3 ?
    Cl2S C1S H1S . . 109.3 ?
    Cl3S C1S H1S . . 109.3 ?
    Cl2t C1S Cl1t . . 107.6(12) ?
    Cl2t C1S Cl3t . . 117.1(11) ?
    Cl3t C1S Cl1t . . 118.8(9) ?
    Cl1t C1S H1S . . 91.7 ?
    Cl2t C1S H1S . . 134.5 ?
    Cl3t C1S H1S . . 85.6 ?
    O3S N1S O1S . . 114.4(7) ?
    O3S N1S O2S . . 141.2(10) ?
    O1S N1S O2S . . 103.1(9) ?
    O1S N1S O2S' . . 151.1(7) ?
    O1S N1S O3S' . . 96.4(10) ?
    O2S' N1S O3S' . . 96.0(9) ?
loop_
    _geom_torsion_atom_site_label_1
    _geom_torsion_atom_site_label_2
    _geom_torsion_atom_site_label_3
    _geom_torsion_atom_site_label_4
    _geom_torsion_site_symmetry_1
    _geom_torsion_site_symmetry_2
    _geom_torsion_site_symmetry_3
    _geom_torsion_site_symmetry_4
    _geom_torsion
    _geom_torsion_publ_flag
    N1 Cu1 P1 C21 . . . . -37.02(14) ?
    N12 Cu1 P1 C21 . . . . 48.98(14) ?
    P2 Cu1 P1 C21 . . . . -175.39(11) ?
    N1 Cu1 P1 C31 . . . . 83.75(15) ?
    N12 Cu1 P1 C31 . . . . 169.75(14) ?
    P2 Cu1 P1 C31 . . . . -54.62(13) ?
    N1 Cu1 P1 C41 . . . . -154.89(14) ?
    N12 Cu1 P1 C41 . . . . -68.88(14) ?
    P2 Cu1 P1 C41 . . . . 66.75(12) ?
    N1 Cu1 P2 C51 . . . . -87.33(13) ?
    N12 Cu1 P2 C51 . . . . -174.41(13) ?
    P1 Cu1 P2 C51 . . . . 51.13(11) ?
    N1 Cu1 P2 C61 . . . . 152.51(14) ?
    N12 Cu1 P2 C61 . . . . 65.43(13) ?
    P1 Cu1 P2 C61 . . . . -69.03(11) ?
    N1 Cu1 P2 C71 . . . . 33.56(14) ?
    N12 Cu1 P2 C71 . . . . -53.51(13) ?
    P1 Cu1 P2 C71 . . . . 172.03(11) ?
    N12 Cu1 N1 C2 . . . . 174.9(3) ?
    P2 Cu1 N1 C2 . . . . 65.3(3) ?
    P1 Cu1 N1 C2 . . . . -79.0(3) ?
    N12 Cu1 N1 C6 . . . . 5.6(2) ?
    P2 Cu1 N1 C6 . . . . -104.0(2) ?
    P1 Cu1 N1 C6 . . . . 111.7(2) ?
    C6 N1 C2 C3 . . . . 1.6(5) ?
    Cu1 N1 C2 C3 . . . . -167.3(3) ?
    N1 C2 C3 C4 . . . . 0.0(6) ?
    C2 C3 C4 C5 . . . . -0.8(7) ?
    C3 C4 C5 C6 . . . . 0.2(7) ?
    C2 N1 C6 C5 . . . . -2.3(5) ?
    Cu1 N1 C6 C5 . . . . 168.0(3) ?
    C2 N1 C6 C7 . . . . 177.7(3) ?
    Cu1 N1 C6 C7 . . . . -12.0(3) ?
    C4 C5 C6 N1 . . . . 1.4(6) ?
    C4 C5 C6 C7 . . . . -178.5(4) ?
    N1 C6 C7 N12 . . . . 14.2(4) y
    C5 C6 C7 N12 . . . . -165.8(3) ?
    N1 C6 C7 C8 . . . . -161.7(3) ?
    C5 C6 C7 C8 . . . . 18.3(5) ?
    N12 C7 C8 C9 . . . . 1.2(6) ?
    C6 C7 C8 C9 . . . . 176.8(4) ?
    C7 C8 C9 C10 . . . . -0.5(7) ?
    C8 C9 C10 C11 . . . . 0.6(7) ?
    C9 C10 C11 N12 . . . . -1.4(6) ?
    C8 C7 N12 C11 . . . . -1.9(5) ?
    C6 C7 N12 C11 . . . . -177.9(3) ?
    C8 C7 N12 Cu1 . . . . 167.0(3) ?
    C6 C7 N12 Cu1 . . . . -9.0(4) ?
    C10 C11 N12 C7 . . . . 2.0(5) ?
    C10 C11 N12 Cu1 . . . . -164.9(3) ?
    N1 Cu1 N12 C7 . . . . 2.2(2) ?
    P2 Cu1 N12 C7 . . . . 111.0(2) ?
    P1 Cu1 N12 C7 . . . . -107.2(2) ?
    N1 Cu1 N12 C11 . . . . 169.6(3) ?
    P2 Cu1 N12 C11 . . . . -81.5(3) ?
    P1 Cu1 N12 C11 . . . . 60.3(3) ?
    C31 P1 C21 C22 . . . . 9.1(3) ?
    C41 P1 C21 C22 . . . . -99.6(3) ?
    Cu1 P1 C21 C22 . . . . 136.1(3) ?
    C31 P1 C21 C26 . . . . -171.6(3) ?
    C41 P1 C21 C26 . . . . 79.7(3) ?
    Cu1 P1 C21 C26 . . . . -44.6(3) ?
    C26 C21 C22 C23 . . . . -0.1(6) ?
    P1 C21 C22 C23 . . . . 179.1(3) ?
    C21 C22 C23 C24 . . . . -1.4(7) ?
    C22 C23 C24 C25 . . . . 1.9(7) ?
    C23 C24 C25 C26 . . . . -0.8(7) ?
    C24 C25 C26 C21 . . . . -0.7(6) ?
    C22 C21 C26 C25 . . . . 1.1(5) ?
    P1 C21 C26 C25 . . . . -178.2(3) ?
    C21 P1 C31 C32 . . . . 67.5(3) ?
    C41 P1 C31 C32 . . . . 175.0(3) ?
    Cu1 P1 C31 C32 . . . . -58.5(3) ?
    C21 P1 C31 C36 . . . . -117.3(3) ?
    C41 P1 C31 C36 . . . . -9.8(3) ?
    Cu1 P1 C31 C36 . . . . 116.7(3) ?
    C36 C31 C32 C33 . . . . -0.5(5) ?
    P1 C31 C32 C33 . . . . 174.9(3) ?
    C31 C32 C33 C34 . . . . 0.1(6) ?
    C32 C33 C34 C35 . . . . 0.4(6) ?
    C33 C34 C35 C36 . . . . -0.5(7) ?
    C34 C35 C36 C31 . . . . 0.2(6) ?
    C32 C31 C36 C35 . . . . 0.3(5) ?
    P1 C31 C36 C35 . . . . -174.8(3) ?
    C21 P1 C41 C42 . . . . -140.2(3) ?
    C31 P1 C41 C42 . . . . 111.3(3) ?
    Cu1 P1 C41 C42 . . . . -16.1(3) ?
    C21 P1 C41 C46 . . . . 39.2(3) ?
    C31 P1 C41 C46 . . . . -69.3(3) ?
    Cu1 P1 C41 C46 . . . . 163.3(2) ?
    C46 C41 C42 C43 . . . . 0.2(6) ?
    P1 C41 C42 C43 . . . . 179.6(3) ?
    C41 C42 C43 C44 . . . . -0.8(7) ?
    C42 C43 C44 C45 . . . . 1.3(8) ?
    C43 C44 C45 C46 . . . . -1.2(7) ?
    C44 C45 C46 C41 . . . . 0.6(6) ?
    C42 C41 C46 C45 . . . . -0.2(5) ?
    P1 C41 C46 C45 . . . . -179.6(3) ?
    C61 P2 C51 C52 . . . . 110.3(3) ?
    C71 P2 C51 C52 . . . . -142.3(3) ?
    Cu1 P2 C51 C52 . . . . -14.7(3) ?
    C61 P2 C51 C56 . . . . -68.6(3) ?
    C71 P2 C51 C56 . . . . 38.8(3) ?
    Cu1 P2 C51 C56 . . . . 166.4(2) ?
    C56 C51 C52 C53 . . . . 1.4(5) ?
    P2 C51 C52 C53 . . . . -177.6(3) ?
    C51 C52 C53 C54 . . . . -0.5(6) ?
    C52 C53 C54 C55 . . . . -0.6(6) ?
    C53 C54 C55 C56 . . . . 0.7(6) ?
    C52 C51 C56 C55 . . . . -1.2(5) ?
    P2 C51 C56 C55 . . . . 177.7(3) ?
    C54 C55 C56 C51 . . . . 0.2(6) ?
    C51 P2 C61 C66 . . . . -10.6(3) ?
    C71 P2 C61 C66 . . . . -116.6(3) ?
    Cu1 P2 C61 C66 . . . . 117.8(3) ?
    C51 P2 C61 C62 . . . . 173.9(3) ?
    C71 P2 C61 C62 . . . . 67.9(3) ?
    Cu1 P2 C61 C62 . . . . -57.7(3) ?
    C66 C61 C62 C63 . . . . 1.2(5) ?
    P2 C61 C62 C63 . . . . 176.9(3) ?
    C61 C62 C63 C64 . . . . -1.5(6) ?
    C62 C63 C64 C65 . . . . 0.8(7) ?
    C63 C64 C65 C66 . . . . 0.3(7) ?
    C64 C65 C66 C61 . . . . -0.6(6) ?
    C62 C61 C66 C65 . . . . -0.1(5) ?
    P2 C61 C66 C65 . . . . -175.6(3) ?
    C51 P2 C71 C76 . . . . -99.3(3) ?
    C61 P2 C71 C76 . . . . 7.6(3) ?
    Cu1 P2 C71 C76 . . . . 131.4(2) ?
    C51 P2 C71 C72 . . . . 79.9(3) ?
    C61 P2 C71 C72 . . . . -173.2(2) ?
    Cu1 P2 C71 C72 . . . . -49.4(3) ?
    C76 C71 C72 C73 . . . . -0.5(5) ?
    P2 C71 C72 C73 . . . . -179.8(3) ?
    C71 C72 C73 C74 . . . . 0.1(5) ?
    C72 C73 C74 C75 . . . . 0.8(6) ?
    C73 C74 C75 C76 . . . . -1.3(5) ?
    C72 C71 C76 C75 . . . . 0.0(5) ?
    P2 C71 C76 C75 . . . . 179.2(3) ?
    C74 C75 C76 C71 . . . . 0.9(5) ?
loop_
    _geom_hbond_atom_site_label_D
    _geom_hbond_atom_site_label_H
    _geom_hbond_atom_site_label_A
    _geom_hbond_site_symmetry_A
    _geom_hbond_distance_DH
    _geom_hbond_distance_HA
    _geom_hbond_distance_DA
    _geom_hbond_angle_DHA
    _geom_hbond_publ_flag
    C2 H2 O3S 1_545 0.93 2.56 3.317(9) 139.1 y
    C5 H5 O1W 1_545 0.93 2.34 3.182(15) 150.6 y
    C8 H8 O2S 2_665 0.93 2.38 3.242(11) 154.7 y
    C45 H45 O3S . 0.93 2.59 3.493(10) 162.6 y
    C1S H1S O1S 2_566 0.98 2.25 3.204(7) 164.6 y
    O1W ? O2S 1_656 ? ? 2.663(19) ? y
    O1W ? O2S 2_675 ? ? 2.667(19) ? y
