# Supplementary material for: (2,2′-Bipyridine)bis­(triphenyl­phosphine)copper(I) nitrate chloro­form solvate hemihydrate
Source: Acta Crystallogr Sect E Struct Rep Online. 2008 Mar 12;64(Pt 4):m533–4. doi: 10.1107/S1600536808006260 (PMC2960891; doi:10.1107/S1600536808006260)
Supplement: Supplementary file 2 [file e-64-0m533-Isup2.hkl]

#
# h,k,l, Fc-squared, Fo-squared, sigma(Fo-squared) and status flag
#
data_I
_shelx_title 'CD5105'
_shelx_refln_list_code          4
_shelx_F_calc_maximum      245.62
_exptl_crystal_F_000       962.00
_reflns_d_resolution_high  0.7565
 
loop_
 _symmetry_equiv_pos_as_xyz
 'x, y, z'
 '-x, -y, -z'
 
_cell_length_a    10.7545
_cell_length_b    12.6725
_cell_length_c    17.4644
_cell_angle_alpha  99.100
_cell_angle_beta   99.279
_cell_angle_gamma 101.229
 
_shelx_F_squared_multiplier     1.000
 
loop_
 _refln_index_h
 _refln_index_k
 _refln_index_l
 _refln_F_squared_calc
 _refln_F_squared_meas
 _refln_F_squared_sigma
 _refln_observed_status
   1   0   0     6303.53     6320.94    132.50 o
   2   0   0      188.64      152.54      6.74 o
   3   0   0     7085.60     6461.44     59.11 o
   4   0   0     1178.81      961.30     21.74 o
   5   0   0      218.78      243.89     11.86 o
   6   0   0     1145.69     1126.28     17.33 o
   7   0   0       10.64       11.03      3.46 o
   8   0   0      127.53      103.38      4.53 o
   9   0   0       96.13       85.09      6.15 o
  10   0   0        0.55        6.16      6.56 o
  11   0   0      103.90      115.08     24.43 o
  12   0   0        1.27        9.84      5.27 o
  13   0   0        1.79        9.92      6.86 o
 -13   1   0       76.24       62.94     10.19 o
 -12   1   0       34.27       25.43      8.71 o
 -11   1   0       70.31       79.01     10.00 o
 -10   1   0       13.17       13.24      6.31 o
  -9   1   0       37.43       63.23     13.20 o
  -8   1   0       39.47       32.73      3.95 o
  -7   1   0      198.25      144.45      9.13 o
  -6   1   0     2048.53     2208.60     55.50 o
  -5   1   0       12.89       15.92      2.40 o
  -4   1   0     9058.85     8541.92     63.63 o
  -3   1   0      919.33      797.80     11.70 o
  -2   1   0      206.35      316.25      9.31 o
  -1   1   0     2763.95     3058.93     32.25 o
   0   1   0      581.33      531.97      9.04 o
   1   1   0    10057.04     9255.78     43.34 o
   2   1   0      461.68      490.51      7.66 o
   3   1   0     2901.95     2832.63     27.72 o
   4   1   0       39.04       13.66      1.37 o
   5   1   0      223.20      243.05      6.55 o
   6   1   0     1106.29     1250.28     15.84 o
   7   1   0        0.37        1.82      2.55 o
   8   1   0        1.69       -1.05      2.69 o
   9   1   0       58.08       44.21      8.58 o
  10   1   0       12.77        6.94      4.55 o
  11   1   0        3.85        3.47      3.55 o
  12   1   0      117.99       93.34     10.12 o
  13   1   0       66.26       39.41     11.33 o
 -13   2   0       98.35       81.23     15.48 o
 -12   2   0       50.40       54.79      9.62 o
 -11   2   0       21.14       24.50      9.61 o
 -10   2   0      383.57      349.17     40.35 o
  -9   2   0       32.15       36.93      7.95 o
  -8   2   0        3.87        1.15      5.52 o
  -7   2   0      289.85      304.17     15.40 o
  -6   2   0      655.76      742.74     12.09 o
  -5   2   0     2055.39     2452.70     35.42 o
  -4   2   0     1765.10     1808.94     24.26 o
  -3   2   0       83.25       83.63      5.13 o
  -2   2   0     3054.79     2976.32     33.20 o
  -1   2   0      758.83      798.20      9.12 o
   0   2   0    21018.68    19811.72    237.97 o
   1   2   0     2514.28     2468.93     24.97 o
   2   2   0     1484.86     1366.52     13.73 o
   3   2   0       23.68       21.66      2.04 o
   4   2   0      199.79      234.69      4.96 o
   5   2   0      144.10      128.98      6.47 o
   6   2   0     2219.09     2167.34     21.45 o
   7   2   0       33.12       53.49      4.07 o
   8   2   0       14.07       15.45      2.83 o
   9   2   0       13.31       14.79      3.97 o
  10   2   0       47.73       46.95      8.43 o
  11   2   0       55.37       40.03      8.49 o
  12   2   0       57.19       25.09     10.08 o
 -13   3   0        0.48        8.39      6.76 o
 -12   3   0       10.36       22.76      8.73 o
 -11   3   0       15.88       28.33      7.96 o
 -10   3   0       24.35       44.60      8.26 o
  -9   3   0        0.37        5.06      7.46 o
  -8   3   0      231.65      186.79     12.35 o
  -7   3   0        1.58       -1.40      3.26 o
  -6   3   0     3407.51     3355.98     54.30 o
  -5   3   0      552.86      589.04     12.81 o
  -4   3   0     9116.06     9610.38    104.66 o
  -3   3   0     4392.38     4438.78     48.51 o
  -2   3   0     4220.25     4063.58     43.93 o
  -1   3   0     2517.82     2548.62     22.76 o
   0   3   0     1635.60     1421.04     14.30 o
   1   3   0     1248.85     1221.71     16.52 o
   2   3   0     8617.45     8070.43     41.63 o
   3   3   0     1684.81     1630.74     15.95 o
   4   3   0     1663.13     1574.63     16.67 o
   5   3   0      494.99      494.86      7.52 o
   6   3   0       20.57       19.42      2.44 o
   7   3   0       58.16       46.60      4.46 o
   8   3   0      123.75      153.16     10.89 o
   9   3   0        1.30       -2.04      3.31 o
  10   3   0       14.08       17.03      6.39 o
  11   3   0        0.49       -1.07      7.78 o
 -12   4   0      163.59      169.46     15.39 o
 -11   4   0       44.56       63.52     15.98 o
 -10   4   0      176.77      197.63     19.68 o
  -9   4   0      415.11      460.93     28.04 o
  -8   4   0      121.15      143.91     10.87 o
  -7   4   0      141.64      149.14      7.66 o
  -6   4   0       13.77       10.46      2.68 o
  -5   4   0       53.18       25.36      4.03 o
  -4   4   0       15.78        6.54      6.85 o
  -3   4   0      271.88      208.88     12.55 o
  -2   4   0     3144.27     2818.83     24.19 o
  -1   4   0     1363.24     1280.61     14.27 o
   0   4   0      665.03      722.38      8.13 o
   1   4   0     2775.70     2839.20     21.82 o
   2   4   0     1195.92     1248.88     10.98 o
   3   4   0        8.89        1.97      2.19 o
   4   4   0        3.25        5.58      1.67 o
   5   4   0       40.49       38.69      2.00 o
   6   4   0     1668.59     1783.55     26.59 o
   7   4   0      270.50      269.52     14.36 o
   8   4   0        2.94        0.92      3.27 o
   9   4   0       49.05       47.40      6.79 o
  10   4   0       28.07       33.61     13.69 o
 -12   5   0       92.29      103.23     14.46 o
 -11   5   0       14.47       31.31     12.06 o
 -10   5   0      167.53      191.43     21.11 o
  -9   5   0        0.16       -6.02     16.30 o
  -8   5   0      256.81      275.48     18.34 o
  -7   5   0       10.40       -0.93      3.93 o
  -6   5   0     1757.16     1676.66     24.67 o
  -5   5   0       91.47       87.43      4.56 o
  -4   5   0      822.91      858.39     24.56 o
  -3   5   0     3372.61     3551.70     46.60 o
  -2   5   0     5800.53     5623.66     38.16 o
  -1   5   0        4.21        6.60      1.58 o
   0   5   0     2686.86     2839.16     19.38 o
   1   5   0     4029.29     4190.86     22.15 o
   2   5   0     5941.21     5782.01     49.12 o
   3   5   0      948.06      915.35     14.72 o
   4   5   0     1306.69     1382.50     17.04 o
   5   5   0       47.87       55.20      2.83 o
   6   5   0     1117.24     1257.20     27.14 o
   7   5   0      625.30      638.57     19.85 o
   8   5   0      193.63      193.29     17.51 o
   9   5   0       24.39       25.62      7.56 o
  10   5   0       14.64       17.89     13.62 o
  11   5   0        3.15       -0.33      9.59 o
 -12   6   0      278.15      276.46     40.25 o
 -11   6   0       44.76       76.23     15.17 o
 -10   6   0      117.75      133.61     18.33 o
  -9   6   0      313.90      346.29     26.14 o
  -8   6   0       21.36       47.29      5.28 o
  -7   6   0      216.13      218.17     15.28 o
  -6   6   0     1253.23     1341.06     20.51 o
  -5   6   0      212.05      171.63      9.54 o
  -4   6   0     2273.42     2356.85     30.41 o
  -3   6   0      937.92      939.66     12.26 o
  -2   6   0     3524.82     3257.80     42.02 o
  -1   6   0       47.95       25.59      2.04 o
   0   6   0        9.50       17.65      2.87 o
   1   6   0        1.15       -1.44      2.11 o
   2   6   0      208.69      190.21      5.66 o
   3   6   0      585.39      634.37     16.10 o
   4   6   0     2624.00     2840.03     36.46 o
   5   6   0      106.62      108.45      5.17 o
   6   6   0       24.11       27.14      3.05 o
   7   6   0      188.61      161.26     11.81 o
   8   6   0      143.80      152.88     18.60 o
   9   6   0       34.68       40.97     12.37 o
  10   6   0        5.29        9.67      7.48 o
 -11   7   0       73.94       96.16     16.56 o
 -10   7   0      119.37      149.26     15.76 o
  -9   7   0      512.20      545.12     48.90 o
  -8   7   0      598.81      601.80     48.02 o
  -7   7   0      443.25      420.32     32.08 o
  -6   7   0      361.28      327.88     18.85 o
  -5   7   0       69.18       65.89      3.08 o
  -4   7   0      542.03      513.12      9.35 o
  -3   7   0      939.91      953.32     13.15 o
  -2   7   0     1700.50     1694.09     24.17 o
  -1   7   0     3118.63     3474.41     39.02 o
   0   7   0     1843.66     1908.92     20.88 o
   1   7   0      150.45      161.85      3.68 o
   2   7   0      895.23      865.40      9.34 o
   3   7   0     2518.54     2692.91     50.83 o
   4   7   0     1103.23     1128.89     32.94 o
   5   7   0        1.39        2.69      2.93 o
   6   7   0       88.72       89.67      5.22 o
   7   7   0       25.71       22.04     14.56 o
   8   7   0       72.23      101.55     21.57 o
   9   7   0       25.14       16.44     11.53 o
 -11   8   0        3.25       17.19      8.42 o
 -10   8   0       61.77       50.17     13.53 o
  -9   8   0      336.58      307.85     35.32 o
  -8   8   0      487.47      563.54     45.04 o
  -7   8   0       67.40       66.02      5.68 o
  -6   8   0       34.07       45.01      5.58 o
  -5   8   0       47.62       55.87      4.20 o
  -4   8   0      101.03       87.87      5.29 o
  -3   8   0     2552.58     2664.62     39.45 o
  -2   8   0     4468.53     4492.31     50.86 o
  -1   8   0     1791.79     1841.89     17.25 o
   0   8   0     1237.58     1271.37     14.08 o
   1   8   0      147.00      139.93      6.68 o
   2   8   0       61.97       70.30      4.35 o
   3   8   0      505.44      478.35     28.69 o
   4   8   0      833.67      893.13     73.51 o
   5   8   0      218.67      245.18     20.04 o
   6   8   0      550.88      594.79     52.25 o
   7   8   0       86.92       79.65      8.02 o
   8   8   0       47.72       49.33     10.78 o
   9   8   0        0.23        1.25      5.88 o
 -10   9   0       30.31       44.46     14.20 o
  -9   9   0      176.92      203.89     22.85 o
  -8   9   0      345.13      283.13     17.25 o
  -7   9   0      111.17      116.29      9.44 o
  -6   9   0      115.63       95.94      6.43 o
  -5   9   0      260.47      279.71     13.97 o
  -4   9   0        1.74       -2.97      2.97 o
  -3   9   0       48.57       46.25      5.57 o
  -2   9   0      301.83      312.94     12.54 o
  -1   9   0      344.71      372.98     14.20 o
   0   9   0      249.41      226.82     10.54 o
   1   9   0      425.59      439.50      8.38 o
   2   9   0      327.18      347.70      4.77 o
   3   9   0      235.52      204.08     25.61 o
   4   9   0      287.69      289.81     28.23 o
   5   9   0      111.41      116.83     13.81 o
   6   9   0       34.70       34.35      6.87 o
   7   9   0       23.33       30.64      6.84 o
   8   9   0        9.57       25.41     12.87 o
 -10  10   0       63.83       63.49     15.54 o
  -9  10   0       61.27       85.97     11.65 o
  -8  10   0       45.02       29.97      7.15 o
  -7  10   0        2.90       -2.19      3.40 o
  -6  10   0      155.85      174.59     17.71 o
  -5  10   0       59.93       66.58      6.37 o
  -4  10   0        1.38       -2.06      3.32 o
  -3  10   0       78.16       83.92      6.59 o
  -2  10   0      206.93      212.70     10.42 o
  -1  10   0      718.03      768.15     13.69 o
   0  10   0     1567.86     1781.26     31.96 o
   1  10   0      341.65      389.17      9.75 o
   2  10   0        1.37       -1.29      1.39 o
   3  10   0       80.80      103.81     11.61 o
   4  10   0      333.38      367.18     38.19 o
   5  10   0      217.12      232.34     36.74 o
   6  10   0      166.30      182.55     13.46 o
   7  10   0        1.10       -2.32     14.74 o
 -10  11   0       55.91       43.86     11.20 o
  -9  11   0      137.94      139.01     15.59 o
  -8  11   0       84.00      119.22     19.65 o
  -7  11   0       87.72      106.85     18.10 o
  -6  11   0        1.69       -6.85      6.85 o
  -5  11   0      102.76       81.08     14.79 o
  -4  11   0       42.69       54.42      4.05 o
  -3  11   0      758.13      779.18     30.14 o
  -2  11   0       81.96       77.12      5.80 o
  -1  11   0        0.69       -0.95      2.67 o
   0  11   0      387.82      362.63     14.57 o
   1  11   0      336.43      294.47     12.91 o
   2  11   0      434.02      499.65     59.92 o
   3  11   0       57.43       72.10     15.19 o
   4  11   0        1.82       -2.26     18.26 o
   5  11   0       20.66       29.60     13.80 o
   6  11   0        4.18       -0.41      6.41 o
  -9  12   0       54.73       59.20     11.88 o
  -8  12   0       89.19      105.20     17.48 o
  -7  12   0       43.67       38.18      6.54 o
  -6  12   0        2.34        7.81      6.31 o
  -5  12   0      202.49      178.66     15.68 o
  -4  12   0       11.98       14.43      5.91 o
  -3  12   0        7.39        7.14      3.56 o
  -2  12   0        2.60        1.60      3.23 o
  -1  12   0      116.40      114.07     10.06 o
   0  12   0       59.35       59.07      7.24 o
   1  12   0      162.89      204.10     30.24 o
   2  12   0        5.15       -7.13      7.13 o
   3  12   0       87.33       69.85     10.93 o
   4  12   0      106.45      113.45     13.34 o
  -8  13   0       85.65       71.78     15.36 o
  -7  13   0       37.23       45.49      9.19 o
  -6  13   0       74.44       78.03      9.20 o
  -5  13   0      303.72      258.43     17.26 o
  -4  13   0       73.82       49.01      7.71 o
  -3  13   0        6.41        4.88      3.10 o
  -2  13   0       95.97       90.48      8.95 o
  -1  13   0      276.50      299.07     28.69 o
   0  13   0      363.27      363.09     27.46 o
   1  13   0      130.84      129.80     18.99 o
   2  13   0      194.11      199.64     17.02 o
   3  13   0       34.71       57.55      7.59 o
  -8  14   0       64.96       70.66     17.37 o
  -7  14   0       47.15       38.98      8.93 o
  -6  14   0       41.37       40.48     14.49 o
  -5  14   0      175.30      160.84     12.38 o
  -4  14   0       28.66       26.27      6.38 o
  -3  14   0       16.69       19.22      6.52 o
  -2  14   0        3.68       23.26      9.61 o
   1  14   0        6.12       -6.43     10.16 o
   2  14   0        1.94       -4.13     11.25 o
  -7  15   0        2.63        7.09     11.23 o
  -6  15   0        6.84       15.76     10.91 o
  -5  15   0       11.28       -5.73      6.77 o
  -4  15   0       11.13        7.70      8.92 o
   0  15   0       98.36       92.37     15.51 o
   3 -16   1       11.26       12.96      8.76 o
   2 -15   1       14.79       22.33      9.42 o
   3 -15   1      121.09       96.72     13.47 o
   4 -15   1      185.51      152.27     23.11 o
   5 -15   1      175.61      166.65     23.79 o
   6 -15   1      190.51      181.79     23.84 o
   7 -15   1       88.73       68.11     13.97 o
  -2 -14   1       35.98       59.44     13.11 o
  -1 -14   1       71.20       69.16     12.13 o
   0 -14   1       42.54       47.64     12.62 o
   1 -14   1        9.26       14.02      9.15 o
   2 -14   1        6.41       12.19      8.87 o
   3 -14   1        0.66        3.46      3.41 o
   4 -14   1        7.45        9.76      4.77 o
   5 -14   1       13.99       26.20      6.79 o
   6 -14   1        9.87       13.63      7.30 o
   7 -14   1       26.89       61.00     12.06 o
   8 -14   1        6.61       12.69      6.12 o
  -3 -13   1        0.34       19.87      8.71 o
  -2 -13   1       31.48       30.38      8.43 o
  -1 -13   1        3.46      -10.72     10.72 o
   0 -13   1       35.22       35.57      8.13 o
   1 -13   1       16.99       12.56      7.21 o
   2 -13   1        0.82        1.83      3.92 o
   3 -13   1       47.74       46.75      6.59 o
   4 -13   1       26.83       24.33      5.42 o
   5 -13   1      176.38      149.93     14.88 o
   6 -13   1      157.88      165.55     10.51 o
   7 -13   1      205.55      205.37     16.86 o
   8 -13   1      103.11       66.26     14.25 o
  -4 -12   1        0.57        2.47      7.31 o
  -3 -12   1       44.63       38.57      8.00 o
  -2 -12   1       42.45       33.72      9.29 o
  -1 -12   1      181.06      202.96     28.51 o
   0 -12   1      189.25      175.18     16.45 o
   1 -12   1       60.46       53.08      6.91 o
   2 -12   1      114.81      123.25      9.99 o
   3 -12   1      329.66      316.92     18.64 o
   4 -12   1        6.91        6.93      5.16 o
   5 -12   1      158.06      193.00     17.79 o
   6 -12   1       22.35       36.69      7.88 o
   7 -12   1      110.26      126.70     21.59 o
   8 -12   1       63.04       75.67     16.71 o
   9 -12   1      110.34       94.89     15.31 o
  -6 -11   1      111.47      106.76     11.07 o
  -5 -11   1      242.82      232.55     21.70 o
  -4 -11   1      149.43      162.00     26.50 o
  -3 -11   1       86.87       68.04     15.14 o
  -2 -11   1       40.45       36.55      6.77 o
  -1 -11   1      184.07      163.94      8.84 o
   0 -11   1      284.96      339.84     10.67 o
   1 -11   1       78.89       77.89      4.11 o
   2 -11   1      358.83      351.03     17.10 o
   3 -11   1        4.35        9.23      3.13 o
   4 -11   1       38.01       30.15      7.80 o
   5 -11   1      256.59      250.31     23.04 o
   6 -11   1       40.49       48.98      7.50 o
   7 -11   1        5.95       -2.23      5.72 o
   8 -11   1      166.45      192.74     19.80 o
   9 -11   1        0.62       -5.38      8.02 o
  -7 -10   1       40.38       22.95      9.71 o
  -6 -10   1       40.98       43.83     11.03 o
  -5 -10   1       27.47       15.06     18.16 o
  -4 -10   1       38.46       50.43      9.19 o
  -3 -10   1        1.94        0.79      6.04 o
  -2 -10   1      249.92      240.95     19.61 o
  -1 -10   1      794.95      844.82     19.49 o
   0 -10   1       85.99       97.71      5.61 o
   1 -10   1      491.24      481.97     19.60 o
   2 -10   1      100.51       84.50      4.00 o
   3 -10   1       18.83       13.49      4.75 o
   4 -10   1        0.92       -1.30      3.72 o
   5 -10   1     1059.79     1173.81     51.54 o
   6 -10   1      364.00      372.05     17.65 o
   7 -10   1      395.07      329.90     31.87 o
   8 -10   1      195.01      226.42     26.22 o
   9 -10   1      278.31      260.73     43.05 o
  10 -10   1        2.47       10.23      6.92 o
  -8  -9   1       35.03       37.11     12.27 o
  -7  -9   1        5.76       19.26      6.52 o
  -6  -9   1      375.88      394.41     40.97 o
  -5  -9   1      131.14      139.76     15.09 o
  -4  -9   1      109.65      125.76      8.68 o
  -3  -9   1      433.92      413.64     39.29 o
  -2  -9   1       15.99        7.71      8.67 o
  -1  -9   1      903.30      919.04     12.48 o
   0  -9   1      384.09      402.70      7.17 o
   1  -9   1     1727.75     1984.38     25.26 o
   2  -9   1     1722.62     1858.12     28.27 o
   3  -9   1      100.51      103.41      7.02 o
   4  -9   1      238.81      260.72     10.80 o
   5  -9   1      136.50      132.98      8.12 o
   6  -9   1       83.76       92.54     13.18 o
   7  -9   1       17.89        9.64      3.90 o
   8  -9   1       10.43       13.02      7.19 o
   9  -9   1       20.50       34.37      9.81 o
  10  -9   1       52.98       56.70     15.01 o
  -9  -8   1       41.74       23.54      9.65 o
  -8  -8   1       16.53       11.46     13.34 o
  -7  -8   1       37.93       38.17      8.13 o
  -6  -8   1       21.99       13.89      9.74 o
  -5  -8   1      133.25      115.94     10.09 o
  -4  -8   1      304.84      269.26     18.86 o
  -3  -8   1     1133.93     1348.18     25.98 o
  -2  -8   1     1673.38     1819.84     37.54 o
  -1  -8   1     1022.30     1000.62     15.32 o
   0  -8   1       16.78        5.80      2.33 o
   1  -8   1      734.96      744.43      9.75 o
   2  -8   1       57.96       67.18     19.03 o
   3  -8   1        7.29       11.33      3.01 o
   4  -8   1      426.35      389.75     17.07 o
   5  -8   1      106.19       94.95      4.87 o
   6  -8   1       45.28       24.56      3.04 o
   7  -8   1      183.29      155.17     17.86 o
   8  -8   1      459.46      497.45     42.63 o
   9  -8   1      569.47      578.29     51.45 o
  10  -8   1      413.30      432.57     54.25 o
  11  -8   1        3.17        7.01      7.66 o
  -9  -7   1       31.67       50.44     10.12 o
  -8  -7   1        1.17        7.15      6.29 o
  -7  -7   1        5.52       10.00      4.22 o
  -6  -7   1      117.38      116.25     10.39 o
  -5  -7   1     1140.69     1276.99     41.37 o
  -4  -7   1     1380.07     1476.85     37.47 o
  -3  -7   1      432.86      477.23     27.10 o
  -2  -7   1       66.59       92.33      7.14 o
  -1  -7   1      834.42      843.85      9.24 o
   0  -7   1      495.95      413.80      5.55 o
   1  -7   1     6429.69     6736.08     60.25 o
   2  -7   1     1495.68     1545.52     17.78 o
   3  -7   1     1524.07     1507.72     20.32 o
   4  -7   1     1956.54     2094.60     22.87 o
   5  -7   1        3.06       -0.28      3.70 o
   6  -7   1       26.69       24.46      4.89 o
   7  -7   1       23.15        3.02     14.68 o
   8  -7   1      142.82      140.16     14.24 o
   9  -7   1      319.47      326.88     23.68 o
  10  -7   1      206.23      205.84     24.53 o
  11  -7   1      334.95      314.18     38.67 o
 -10  -6   1       63.10       65.49     15.01 o
  -9  -6   1      256.40      298.58     43.49 o
  -8  -6   1       84.89      110.49     14.81 o
  -7  -6   1      233.39      216.76      8.60 o
  -6  -6   1      991.64      974.58     18.13 o
  -5  -6   1      409.75      398.98      8.68 o
  -4  -6   1     2403.60     2451.50     63.66 o
  -3  -6   1     2669.81     2810.83     37.53 o
  -2  -6   1      730.10      771.62     19.36 o
  -1  -6   1      482.05      410.35      4.44 o
   0  -6   1      432.85      433.12      8.38 o
   1  -6   1      343.98      346.11      8.00 o
   2  -6   1      343.27      317.04     14.59 o
   3  -6   1      109.09      112.49      5.85 o
   4  -6   1      618.11      558.14     11.75 o
   5  -6   1      387.52      439.98     18.63 o
   6  -6   1      560.14      517.95     25.87 o
   7  -6   1      575.66      577.33     26.50 o
   8  -6   1      158.21      154.74     13.23 o
   9  -6   1      175.62      213.48     17.54 o
  10  -6   1      534.06      594.94     58.74 o
  11  -6   1        0.59       -6.88      7.99 o
  12  -6   1       23.11       36.67     12.41 o
 -11  -5   1        1.02       26.23     10.40 o
 -10  -5   1        2.55       11.90      8.05 o
  -9  -5   1      107.32      103.87     13.87 o
  -8  -5   1      134.04       93.38      8.23 o
  -7  -5   1      761.44      872.63     31.36 o
  -6  -5   1      813.75      830.42     11.10 o
  -5  -5   1      474.33      487.03     11.15 o
  -4  -5   1      139.84       97.87      4.24 o
  -3  -5   1        3.45       -5.11      5.11 o
  -2  -5   1      120.76       97.52      6.39 o
  -1  -5   1       19.14       18.40      2.52 o
   0  -5   1      251.09      286.85      2.85 o
   1  -5   1     2808.20     2632.87     24.43 o
   2  -5   1        7.23        1.53      2.77 o
   3  -5   1     1625.43     1542.60     27.85 o
   4  -5   1      784.99      623.79     13.60 o
   5  -5   1       55.04       46.20      6.22 o
   6  -5   1      524.25      446.23     17.56 o
   7  -5   1       25.77       42.73      9.57 o
   8  -5   1      419.53      443.62     25.92 o
   9  -5   1      274.37      303.79     22.28 o
  10  -5   1       84.44       91.45     21.77 o
  11  -5   1      138.90      136.97     15.63 o
  12  -5   1      129.84      134.37     17.89 o
 -10  -4   1        8.46       23.20      8.44 o
  -9  -4   1        3.34        4.67      4.01 o
  -8  -4   1      231.19      211.96     15.39 o
  -7  -4   1     1036.75     1183.84     33.07 o
  -6  -4   1      613.42      631.26     15.90 o
  -5  -4   1      148.07      160.55      5.04 o
  -4  -4   1     2626.94     2771.96     34.02 o
  -3  -4   1     4023.43     3653.98     21.73 o
  -2  -4   1      456.73      436.35     15.66 o
  -1  -4   1     9542.63     9393.42     61.74 o
   0  -4   1      163.74      140.98      3.74 o
   1  -4   1     8516.48     8221.08     43.95 o
   2  -4   1     1173.55     1285.52     26.32 o
   3  -4   1     2885.77     3065.05     28.06 o
   4  -4   1      622.07      515.40     12.08 o
   5  -4   1       12.63       29.50      4.53 o
   6  -4   1        3.08       -2.40      4.35 o
   7  -4   1      341.21      278.35     15.34 o
   8  -4   1      133.81      130.07     11.99 o
   9  -4   1        0.59       21.18     26.43 o
  10  -4   1      133.65      164.18     18.83 o
  11  -4   1        2.88        6.25      8.37 o
  12  -4   1       11.78       10.89      7.44 o
 -11  -3   1        1.34       -7.44      7.44 o
 -10  -3   1      108.33      103.86     12.55 o
  -9  -3   1       86.32       89.93      9.38 o
  -8  -3   1      499.33      440.68     24.70 o
  -7  -3   1     1789.64     1957.52     26.79 o
  -6  -3   1      162.20      152.29      6.98 o
  -5  -3   1     3310.67     3457.99     39.82 o
  -4  -3   1       96.82       84.67      4.00 o
  -3  -3   1      139.06      162.03      7.94 o
  -2  -3   1     1310.82     1193.40     13.80 o
  -1  -3   1       10.81       52.43      6.67 o
   0  -3   1     5659.80     5431.13     43.09 o
   1  -3   1      307.01      379.67     17.65 o
   2  -3   1       48.27       95.69      4.94 o
   3  -3   1      363.92      481.21     14.12 o
   4  -3   1     1350.81     1484.73     19.26 o
   5  -3   1      389.67      388.18     29.87 o
   6  -3   1       19.87       21.66      6.04 o
   7  -3   1        2.32        6.41      4.46 o
   8  -3   1       10.54       17.52      4.41 o
   9  -3   1      987.74     1099.95     58.67 o
  10  -3   1      162.17      177.86     18.98 o
  11  -3   1      167.02      171.59     17.53 o
  12  -3   1      260.70      248.87     26.88 o
 -12  -2   1       23.74       18.22     11.70 o
 -11  -2   1       21.61       13.27      6.28 o
 -10  -2   1        0.73        4.03      2.65 o
  -9  -2   1       29.64       23.62      4.49 o
  -8  -2   1      600.32      515.21     35.66 o
  -7  -2   1      162.56      202.75      8.97 o
  -6  -2   1       38.46       35.45      3.07 o
  -5  -2   1       85.94      103.90      5.37 o
  -4  -2   1     1042.93     1031.29     14.47 o
  -3  -2   1     5250.66     5080.02     30.54 o
  -2  -2   1     3254.51     3332.61     27.16 o
  -1  -2   1       25.74       72.98      7.34 o
   0  -2   1      312.64      415.14      7.00 o
   1  -2   1     3259.23     3253.55     34.54 o
   2  -2   1    59398.34    51068.29   1338.35 o
   3  -2   1      142.06      181.31     11.74 o
   4  -2   1       62.48       52.58      4.42 o
   5  -2   1     6159.64     6230.63    108.86 o
   6  -2   1     1741.11     1816.21     27.87 o
   7  -2   1      194.24      205.67     12.38 o
   8  -2   1       92.66       81.22      6.19 o
   9  -2   1      107.80       99.38      7.92 o
  10  -2   1      160.73      158.85     28.27 o
  11  -2   1      173.39      149.20     15.70 o
  12  -2   1       57.54       44.58      9.33 o
  13  -2   1       78.31       53.17     11.10 o
 -13  -1   1        6.88        7.44      9.31 o
 -12  -1   1       25.53       20.15      6.79 o
 -11  -1   1        0.06        1.94      8.25 o
 -10  -1   1        3.48        7.46      4.38 o
  -9  -1   1        2.44        7.75      2.44 o
  -8  -1   1      390.70      422.75     11.02 o
  -7  -1   1     2236.67     2160.97     29.41 o
  -6  -1   1      847.37      825.73     12.86 o
  -5  -1   1     4249.98     4388.61     58.00 o
  -4  -1   1       77.30       88.91      5.29 o
  -3  -1   1      125.45      114.00      5.86 o
  -2  -1   1     3201.77     3447.25     28.49 o
  -1  -1   1    14129.36    13150.52     74.25 o
   0  -1   1    10073.49     8837.71     81.46 o
   1  -1   1     3802.60     3974.82     41.78 o
   2  -1   1     6796.56     7636.79     51.09 o
   3  -1   1     2225.77     2263.79     33.04 o
   5  -1   1      331.91      288.22     16.55 o
   6  -1   1      152.95      184.12     10.39 o
   7  -1   1       99.57       94.69      6.90 o
   8  -1   1        9.97        3.18      3.91 o
   9  -1   1       56.53       45.29      8.44 o
  10  -1   1      163.69      174.00     20.26 o
  11  -1   1       57.22       51.73     10.13 o
  12  -1   1      111.76      116.87      9.84 o
  13  -1   1       22.04       39.50     16.35 o
 -13   0   1       59.06       52.20     10.70 o
 -12   0   1       21.02        3.79     13.81 o
 -11   0   1       14.78       23.04      7.46 o
 -10   0   1       99.56       74.47     12.40 o
  -9   0   1      297.05      309.69     25.34 o
  -8   0   1       81.69       93.26      5.78 o
  -7   0   1       46.85       52.22      2.85 o
  -6   0   1      537.14      514.62     12.93 o
  -5   0   1     2750.75     2561.27     38.11 o
  -4   0   1      448.43      522.56     12.00 o
  -3   0   1      221.93      276.94      9.54 o
  -2   0   1    10467.49     9380.52     48.67 o
  -1   0   1     1007.39      793.80     11.96 o
   0   0   1       16.05       -2.19      2.19 o
   1   0   1      803.23      791.13     21.79 o
   2   0   1     1776.72     2093.91     27.68 o
   3   0   1      442.06      372.14      9.68 o
   4   0   1       20.52       35.81      2.82 o
   5   0   1     2750.54     2811.97     32.33 o
   6   0   1     2680.49     2889.33     46.85 o
   7   0   1      160.07      163.93      8.84 o
   8   0   1       21.43       22.95      3.78 o
   9   0   1       97.74      110.79     11.45 o
  10   0   1        1.48        0.99      5.42 o
  11   0   1       71.35       68.85     10.27 o
  12   0   1      114.30       96.20     11.19 o
  13   0   1      128.81       94.57     15.78 o
 -13   1   1        0.03       10.38      6.34 o
 -12   1   1       40.53       44.96      9.64 o
 -11   1   1        2.83       -0.12      9.60 o
 -10   1   1       23.83       31.88      6.14 o
  -9   1   1      172.06      185.97     16.17 o
  -8   1   1       51.33       33.86      3.02 o
  -7   1   1      564.65      566.19     13.85 o
  -6   1   1     4869.12     5033.55     58.62 o
  -5   1   1     2842.97     3007.06     63.07 o
  -4   1   1     3656.73     3364.16     30.35 o
  -3   1   1     3155.37     2756.86     30.65 o
  -2   1   1      661.58      631.92      8.99 o
  -1   1   1    15443.75    13823.08    137.56 o
   0   1   1    10257.54     9747.41     81.80 o
   1   1   1     8458.65     7766.05     36.46 o
   2   1   1      363.53      348.62      7.32 o
   3   1   1        4.69       -2.10      2.10 o
   4   1   1        4.92        6.54      1.66 o
   5   1   1     1188.60     1076.49     14.42 o
   6   1   1      891.31      836.83     13.05 o
   7   1   1      867.37      899.93     15.36 o
   8   1   1       25.82       32.56      5.29 o
   9   1   1       19.07        9.21      4.12 o
  10   1   1      103.52      125.58     14.64 o
  11   1   1      163.17      138.58     13.53 o
  12   1   1       16.91        9.26     10.81 o
 -13   2   1       36.94       49.29     18.90 o
 -12   2   1       22.74       26.70     10.66 o
 -11   2   1      439.36      416.69     52.39 o
 -10   2   1       76.84       70.16      7.83 o
  -9   2   1      315.40      318.93     32.80 o
  -8   2   1       27.60       47.78      4.54 o
  -7   2   1        2.78       10.31      2.72 o
  -6   2   1      254.52      232.75     13.48 o
  -5   2   1     6554.93     6232.09     64.82 o
  -4   2   1      972.63      946.63     17.24 o
  -3   2   1      833.12      802.35     11.51 o
  -2   2   1      163.97      221.39     13.01 o
  -1   2   1     5302.54     5266.93     59.14 o
   0   2   1     1405.65     1430.60     17.71 o
   1   2   1      738.44      766.48      9.41 o
   2   2   1      410.26      416.11      8.72 o
   3   2   1     3786.91     3634.66     25.86 o
   4   2   1      248.95      190.32      4.23 o
   5   2   1        5.12        2.00      2.18 o
   6   2   1      193.70      190.73      8.54 o
   7   2   1      104.96      104.45      4.99 o
   8   2   1        1.36        6.61      2.13 o
   9   2   1       30.48       21.45      4.38 o
  10   2   1       63.32       63.34     11.47 o
  11   2   1       26.71       26.34      7.95 o
  12   2   1       54.36       57.48      9.69 o
 -13   3   1       64.85       44.44      9.67 o
 -12   3   1      114.08      106.61     15.18 o
 -11   3   1       28.97       45.85      9.94 o
 -10   3   1      372.81      373.18     27.25 o
  -9   3   1        2.14        3.22      2.71 o
  -8   3   1      258.35      229.29     19.98 o
  -7   3   1       85.85       88.70      5.38 o
  -6   3   1        2.82        6.80      2.73 o
  -5   3   1     1071.72      984.99     19.37 o
  -4   3   1      394.81      419.82     16.95 o
  -3   3   1      284.18      203.48     13.54 o
  -2   3   1      183.61      189.99      7.26 o
  -1   3   1    33201.80    31336.13    224.14 o
   0   3   1    18453.01    17167.33    123.75 o
   1   3   1     7697.45     7522.88     41.58 o
   2   3   1        1.78       -0.92      2.73 o
   3   3   1     2956.34     3017.15     27.78 o
   4   3   1       37.11       39.56      3.93 o
   5   3   1     1162.08     1091.23     13.41 o
   6   3   1       29.35       22.63      3.08 o
   7   3   1      407.03      398.50      9.33 o
   8   3   1      119.82       89.30      5.54 o
   9   3   1       20.47       18.85      5.92 o
  10   3   1       65.54       55.09      8.58 o
  11   3   1       16.92        4.67      6.05 o
 -12   4   1        2.78        2.80      7.56 o
 -11   4   1       13.42       22.18      7.45 o
 -10   4   1       12.24        8.17      3.58 o
  -9   4   1      282.00      298.88     23.58 o
  -8   4   1      263.68      297.02     20.88 o
  -7   4   1      113.06      109.87      8.23 o
  -6   4   1      156.80      166.01     10.19 o
  -5   4   1      273.88      220.50     13.75 o
  -4   4   1     6366.99     6399.85     48.42 o
  -3   4   1     4546.94     4460.05     47.52 o
  -2   4   1     3558.51     3580.97     31.75 o
  -1   4   1      368.77      353.17      8.24 o
   0   4   1       36.43       23.43      4.01 o
   1   4   1     8136.37     7773.34     43.92 o
   2   4   1      105.39       76.94      4.08 o
   3   4   1      222.59      166.76      2.87 o
   4   4   1      569.24      537.51      4.74 o
   5   4   1        4.25        1.94      1.31 o
   6   4   1      466.73      441.01     14.13 o
   7   4   1        0.69        2.41      2.12 o
   8   4   1       51.50       39.53      3.82 o
   9   4   1       23.28       29.58      5.08 o
  10   4   1       16.60       23.35      7.58 o
  11   4   1        2.96       -4.19      9.50 o
 -12   5   1      262.73      282.26     34.25 o
 -11   5   1       33.77       48.71      9.73 o
 -10   5   1      233.41      258.12     27.27 o
  -9   5   1      287.09      284.65     22.15 o
  -8   5   1        1.78       -4.71      6.60 o
  -7   5   1      560.56      651.25     28.63 o
  -6   5   1      119.71      105.70     10.44 o
  -5   5   1     1099.43     1076.38     15.65 o
  -4   5   1       89.27      104.27      5.68 o
  -3   5   1     6060.91     5832.61     38.81 o
  -2   5   1       22.72       27.70      2.25 o
  -1   5   1        9.58       -1.95      1.95 o
   0   5   1     3466.59     3831.24     36.51 o
   1   5   1     3256.89     3473.99     35.29 o
   2   5   1     2706.57     2850.20     25.50 o
   3   5   1       35.57       27.96      2.52 o
   4   5   1       30.18       18.89      3.43 o
   5   5   1      694.40      743.69     12.10 o
   6   5   1        5.24        2.37      2.29 o
   7   5   1       61.50       61.82      4.20 o
   8   5   1       19.69       26.64      5.31 o
   9   5   1      130.38      143.89     18.70 o
  10   5   1       53.42       16.61     11.46 o
  11   5   1       14.01       23.08     10.18 o
 -12   6   1       36.84       47.34     16.66 o
 -11   6   1        0.31       -2.12     10.64 o
 -10   6   1      127.03      119.85     17.09 o
  -9   6   1        0.87       -5.84      8.43 o
  -8   6   1      196.01      216.35     31.77 o
  -7   6   1      333.17      298.18     16.83 o
  -6   6   1     1044.88     1280.06     23.35 o
  -5   6   1      770.44      701.44     19.69 o
  -4   6   1     4696.76     4790.98     57.64 o
  -3   6   1    10099.75    10387.30    127.82 o
  -2   6   1     2147.54     2202.19     21.02 o
  -1   6   1     2068.53     2198.06     20.86 o
   0   6   1      263.82      228.06      6.74 o
   1   6   1     6430.54     7124.06     62.94 o
   2   6   1     1794.73     1758.98     20.68 o
   3   6   1     1934.71     2050.81     19.13 o
   4   6   1      346.70      364.33      5.50 o
   5   6   1       19.43       13.69      3.74 o
   6   6   1      117.19      111.46      5.93 o
   7   6   1       35.47       42.05      4.23 o
   8   6   1      228.38      184.95     22.50 o
   9   6   1       60.15       35.04     10.23 o
  10   6   1       17.80       -9.92      9.92 o
 -11   7   1        2.99       27.42     10.34 o
 -10   7   1      453.80      532.72     57.12 o
  -9   7   1      730.62      831.35     75.81 o
  -8   7   1      423.44      447.12     31.60 o
  -7   7   1      400.71      431.80     35.37 o
  -6   7   1        1.57        8.23      2.56 o
  -5   7   1      462.65      458.45     10.34 o
  -4   7   1      159.89      133.79      8.50 o
  -3   7   1     1477.90     1286.22     20.34 o
  -2   7   1      711.28      749.10     10.74 o
  -1   7   1     1454.66     1462.28     14.28 o
   0   7   1      233.86      252.35      4.59 o
   1   7   1      756.15      848.82      9.39 o
   2   7   1       72.97       59.71      3.39 o
   3   7   1     1268.04     1323.08     18.22 o
   4   7   1      191.60      215.75      7.99 o
   5   7   1       12.96       14.72      3.49 o
   6   7   1       58.59       59.90      5.13 o
   7   7   1      105.03      111.46     18.90 o
   8   7   1       21.72        7.07      9.98 o
   9   7   1       29.26       22.61     10.56 o
 -11   8   1        0.54       13.35      8.17 o
 -10   8   1       83.04       92.16     17.75 o
  -9   8   1       61.94       82.50     14.22 o
  -8   8   1      120.18      108.64     19.09 o
  -7   8   1      167.91      148.38     10.02 o
  -6   8   1      164.04      159.64     11.33 o
  -5   8   1      178.35      190.06     11.41 o
  -4   8   1       78.09       63.07      4.68 o
  -3   8   1     1892.94     1951.17     26.65 o
  -2   8   1     1662.53     1812.34     23.94 o
  -1   8   1      337.43      379.51      9.60 o
   0   8   1      379.08      375.04      7.54 o
   1   8   1      388.34      388.97      6.74 o
   2   8   1      805.60      888.12     26.37 o
   3   8   1      678.27      742.92     12.20 o
   4   8   1      293.17      316.34      7.60 o
   5   8   1       11.85       13.53      3.54 o
   6   8   1      162.97      152.60     21.59 o
   7   8   1       11.81        1.08     12.98 o
   8   8   1        6.92       23.81     10.52 o
   9   8   1       13.72        9.92      6.75 o
 -11   9   1        1.58       13.97      7.45 o
 -10   9   1       72.38       63.06     11.70 o
  -9   9   1      197.34      224.43     33.65 o
  -8   9   1      304.51      264.48     21.13 o
  -7   9   1      240.25      234.64     15.28 o
  -6   9   1      537.81      571.80     63.44 o
  -5   9   1       68.72       71.72      4.19 o
  -4   9   1        7.97       10.12      4.09 o
  -3   9   1     1233.50     1205.68     19.70 o
  -2   9   1     1836.48     1999.35     26.13 o
  -1   9   1     1506.63     1686.10     33.27 o
   0   9   1      237.54      221.32      6.82 o
   1   9   1      275.50      276.56     10.37 o
   2   9   1        9.11        4.30      1.75 o
   3   9   1      459.39      488.60      9.62 o
   4   9   1      300.86      320.03     21.12 o
   5   9   1      163.20      181.07     17.41 o
   6   9   1       32.55       47.91      8.11 o
   7   9   1       17.30       13.08      4.98 o
   8   9   1        1.15       29.74     13.43 o
 -10  10   1      115.80      101.12     16.35 o
  -9  10   1      148.49      137.14     15.50 o
  -8  10   1      321.54      348.01     53.81 o
  -7  10   1      130.08      126.04     11.42 o
  -6  10   1       90.87      101.51      8.39 o
  -5  10   1     1215.99     1285.72     50.53 o
  -4  10   1       59.76       64.24      5.44 o
  -3  10   1      225.90      229.13      9.53 o
  -2  10   1      228.91      239.05      9.25 o
  -1  10   1        5.76       -2.70      2.70 o
   0  10   1        2.39        7.23      2.62 o
   1  10   1      137.32      116.87      9.54 o
   2  10   1       23.61       19.13      3.58 o
   3  10   1      266.33      276.56     12.62 o
   4  10   1        1.39       -8.50      8.50 o
   5  10   1       11.72        1.65      6.64 o
   6  10   1        1.18        4.04     11.02 o
   7  10   1       33.63       38.51      9.40 o
 -10  11   1       13.90       17.47     13.03 o
  -9  11   1        3.07        6.25      7.37 o
  -8  11   1        3.43        2.51      5.52 o
  -7  11   1        4.64        5.82      4.21 o
  -6  11   1      145.20      139.30     19.86 o
  -5  11   1       12.38        7.36      6.30 o
  -4  11   1      140.87      125.62      9.31 o
  -3  11   1      643.69      687.76     24.82 o
  -2  11   1      422.74      394.08     14.09 o
  -1  11   1      433.88      465.07     13.23 o
   0  11   1       71.75       78.97      5.68 o
   1  11   1        0.35        0.23      1.85 o
   2  11   1      114.33      116.89     17.12 o
   3  11   1      175.52      201.89     23.70 o
   4  11   1      229.75      253.50     31.15 o
   5  11   1      248.77      312.08     30.65 o
  -9  12   1      130.02      107.51     16.48 o
  -8  12   1       22.76       39.18     13.17 o
  -7  12   1        5.22        4.27      7.84 o
  -6  12   1       21.24       30.52      5.97 o
  -5  12   1      629.07      602.13     55.63 o
  -4  12   1       18.58       16.48      6.35 o
  -3  12   1      132.82      104.91      9.91 o
  -2  12   1       94.62       96.04      9.73 o
  -1  12   1      160.16      154.75     14.70 o
   0  12   1      195.03      183.03     16.03 o
   1  12   1      432.61      446.20     94.32 o
   2  12   1       80.96      102.74     13.48 o
   3  12   1       17.24        6.49     21.93 o
   4  12   1        0.37       -9.12      9.12 o
  -8  13   1       75.27       84.19     16.82 o
  -7  13   1        3.05       14.09      7.26 o
  -6  13   1       18.98       22.09      8.53 o
  -5  13   1        2.57        4.04      5.07 o
  -4  13   1        2.36        2.34      5.19 o
  -3  13   1      146.19      148.29     14.50 o
  -2  13   1       41.51       28.73      7.39 o
  -1  13   1       79.60       72.91     10.27 o
   0  13   1      140.87      146.37     14.99 o
   1  13   1      117.33      111.07     15.76 o
   2  13   1        4.41       -5.93      9.39 o
   3  13   1       44.26      -10.48     10.48 o
  -8  14   1        4.12        8.10      5.25 o
  -7  14   1       90.83       89.17     10.51 o
  -6  14   1       99.21       86.39     10.74 o
  -5  14   1      179.94      161.48     14.85 o
  -4  14   1       94.93       89.78      9.93 o
  -3  14   1        0.00        2.07      3.85 o
  -1  14   1       96.04      104.47     12.14 o
   0  14   1      183.86      158.13     23.14 o
   1  14   1      316.58      305.69     35.98 o
  -7  15   1       42.67       32.76     16.07 o
  -6  15   1       34.32       40.13     13.03 o
  -5  15   1       32.86       20.19      9.09 o
   0  15   1       10.85       33.78     15.59 o
   2 -16   2        2.92       -9.49      9.98 o
   3 -16   2       33.98       31.91     12.14 o
   0 -15   2        1.13       43.85     13.46 o
   1 -15   2        0.95        6.59      8.30 o
   2 -15   2       11.31       22.61      9.62 o
   3 -15   2        0.47       -9.17      9.17 o
   4 -15   2       25.22       16.74     12.15 o
   5 -15   2       71.18       57.33      8.83 o
   6 -15   2        2.85       -7.43      9.97 o
   7 -15   2       11.31       -4.49      6.69 o
  -2 -14   2        4.69      -11.13     11.13 o
  -1 -14   2        9.36        0.35     13.08 o
   0 -14   2       68.29       70.51     17.31 o
   1 -14   2        2.08        5.98      9.68 o
   2 -14   2       61.76       74.61     17.53 o
   3 -14   2       27.68       30.58      6.90 o
   4 -14   2       63.93       61.64      5.59 o
   5 -14   2      347.83      312.52     23.12 o
   6 -14   2      365.08      332.87     30.78 o
   7 -14   2       65.66       64.22     12.52 o
   8 -14   2       95.40       87.02     19.88 o
  -3 -13   2       65.76       59.76      9.52 o
  -2 -13   2       52.02       48.12      7.18 o
  -1 -13   2      111.16      109.26     10.04 o
   0 -13   2       48.61       57.86     15.23 o
   1 -13   2       23.68       27.82      7.97 o
   2 -13   2      111.02      111.50     12.67 o
   3 -13   2        6.35        3.50      4.71 o
   4 -13   2      150.86      134.24     15.25 o
   5 -13   2        4.05       -5.97      6.50 o
   6 -13   2       62.53       59.12      8.21 o
   7 -13   2        2.20        4.46      4.97 o
   8 -13   2       90.63       79.98     14.87 o
  -4 -12   2       38.36       56.03      9.91 o
  -3 -12   2        5.80       -4.15      7.86 o
  -2 -12   2       18.20        5.20      5.22 o
  -1 -12   2       40.08       54.34     11.66 o
   0 -12   2        0.79       -3.40      3.52 o
   1 -12   2      125.79      128.56     13.27 o
   2 -12   2       12.18        9.95      4.88 o
   3 -12   2        2.56       -3.28      3.79 o
   4 -12   2        1.39        7.91      5.06 o
   5 -12   2      329.88      402.19     43.86 o
   6 -12   2      305.89      337.97     40.98 o
   7 -12   2      160.21      170.96     24.72 o
   8 -12   2       66.31       61.47     10.51 o
   9 -12   2        9.68       10.08      7.38 o
  -6 -11   2       38.41       34.09      9.30 o
  -5 -11   2        4.49       10.78      7.79 o
  -4 -11   2       12.84       14.42      5.73 o
  -3 -11   2        1.98       -3.33      5.40 o
  -2 -11   2       28.14       37.79      7.91 o
  -1 -11   2      223.79      185.21      4.53 o
   0 -11   2      141.50      140.80      8.38 o
   1 -11   2       93.68       77.00      4.49 o
   2 -11   2       57.34       66.68      4.50 o
   3 -11   2      122.47      114.54     10.55 o
   4 -11   2        0.21       -1.56      2.98 o
   5 -11   2      113.20      103.04      9.35 o
   6 -11   2      119.38      123.01     12.50 o
   7 -11   2      121.36      106.09     11.27 o
   8 -11   2      458.87      479.46     59.10 o
   9 -11   2       52.81       29.69      7.62 o
  -7 -10   2      105.31       83.05     17.61 o
  -6 -10   2      204.01      221.41     15.87 o
  -5 -10   2      184.69      185.57     16.91 o
  -4 -10   2       60.80       73.75     10.51 o
  -3 -10   2       32.59       52.92      6.01 o
  -2 -10   2        1.11       -1.27      4.99 o
  -1 -10   2      540.81      665.25     40.27 o
   0 -10   2      412.19      384.63      9.65 o
   1 -10   2      476.83      544.23     12.31 o
   2 -10   2       91.52       74.18      3.83 o
   3 -10   2        7.61       16.79      4.68 o
   4 -10   2      360.00      326.50     17.83 o
   5 -10   2        2.10        1.36      6.95 o
   6 -10   2      531.59      524.57     38.39 o
   7 -10   2      104.88      125.22     10.63 o
   8 -10   2        5.07       -7.93      7.93 o
   9 -10   2        4.23        6.02      7.01 o
  10 -10   2      118.95      120.22     14.01 o
  -8  -9   2       93.60      100.43     18.00 o
  -7  -9   2       48.53       53.85      7.44 o
  -6  -9   2       43.56       15.53     23.06 o
  -5  -9   2       58.09       62.71      9.29 o
  -4  -9   2        2.18       -1.66      5.86 o
  -3  -9   2      207.36      210.77     11.58 o
  -2  -9   2      322.09      330.96     18.32 o
  -1  -9   2       71.98       70.34      4.65 o
   0  -9   2     1839.53     1972.98     25.06 o
   1  -9   2      175.33      202.81      7.18 o
   2  -9   2      464.12      475.28     10.75 o
   3  -9   2     1471.99     1601.50     23.01 o
   4  -9   2       40.06       27.72      3.39 o
   5  -9   2        5.22        2.27      2.82 o
   6  -9   2      631.83      672.01     65.26 o
   7  -9   2      666.83      672.00     33.75 o
   8  -9   2      360.69      390.45     48.51 o
   9  -9   2      410.27      405.87     48.17 o
  10  -9   2      110.75       86.68     15.92 o
  -9  -8   2       19.60        5.15      8.46 o
  -8  -8   2       24.13       33.40      9.37 o
  -7  -8   2      179.65      196.41     22.48 o
  -6  -8   2      531.58      595.99     45.96 o
  -5  -8   2      401.22      433.30     29.30 o
  -4  -8   2     2401.31     2484.30     78.00 o
  -3  -8   2        0.97        3.36      3.95 o
  -2  -8   2      272.94      247.16     14.35 o
  -1  -8   2       43.61       54.75      2.88 o
   0  -8   2      431.61      454.50      7.58 o
   1  -8   2      525.41      455.22      6.83 o
   2  -8   2       27.96       31.59      2.74 o
   3  -8   2      368.11      314.03     16.02 o
   4  -8   2     1009.27     1028.63     16.89 o
   5  -8   2       28.40       44.46      4.61 o
   6  -8   2       10.95       -6.93      6.93 o
   7  -8   2       11.16       11.08      6.44 o
   8  -8   2        7.43        7.44     16.45 o
   9  -8   2       27.53       36.84      8.63 o
  10  -8   2      418.62      412.57     69.11 o
  11  -8   2      216.19      214.18     19.56 o
  -9  -7   2      190.69      172.48     29.53 o
  -8  -7   2       81.75       21.69     10.65 o
  -7  -7   2       12.79       21.05      9.48 o
  -6  -7   2       11.03       -7.46      8.87 o
  -5  -7   2      833.60      916.86     57.59 o
  -4  -7   2      771.84      858.33     24.95 o
  -3  -7   2     1499.05     1547.55     32.04 o
  -2  -7   2      309.93      245.68     14.97 o
  -1  -7   2       10.08        8.38      1.15 o
   0  -7   2     1158.20     1186.23     14.27 o
   1  -7   2        0.76        6.98      3.24 o
   2  -7   2     1395.49     1466.11     16.05 o
   3  -7   2        5.54       12.84     17.47 o
   4  -7   2       34.55       29.73      3.72 o
   5  -7   2      110.34      101.17      8.60 o
   6  -7   2      703.30      671.62     42.77 o
   7  -7   2       28.21       20.64      8.17 o
   8  -7   2      795.95      875.86     67.53 o
   9  -7   2      593.55      680.95     64.34 o
  10  -7   2      244.83      262.39     31.61 o
  11  -7   2        4.57       12.65      6.79 o
 -10  -6   2       51.27       27.53     12.83 o
  -9  -6   2        7.08       -0.87      7.94 o
  -8  -6   2       32.59       44.50      8.90 o
  -7  -6   2       15.15        7.81      3.40 o
  -6  -6   2      809.37      885.10     29.25 o
  -5  -6   2      161.43      200.01     10.81 o
  -4  -6   2      827.41      843.09     19.03 o
  -3  -6   2       83.15       68.88      5.61 o
  -2  -6   2        1.02        8.92      6.47 o
  -1  -6   2      449.01      548.20      8.77 o
   0  -6   2        9.14       20.75      1.74 o
   1  -6   2      830.30      907.16     13.03 o
   2  -6   2     2689.06     2669.75     27.50 o
   3  -6   2       60.88       31.56      3.97 o
   4  -6   2     3949.91     4180.33     47.58 o
   5  -6   2     2087.97     2090.42     26.41 o
   6  -6   2      115.90       97.35      6.98 o
   7  -6   2        1.88       43.26     23.88 o
   8  -6   2      145.46      179.42     16.33 o
   9  -6   2      438.61      472.65     38.94 o
  10  -6   2      747.11      767.80     84.61 o
  11  -6   2       90.22       77.67     10.79 o
 -11  -5   2        2.73       11.03      8.79 o
 -10  -5   2      288.26      326.77     30.75 o
  -9  -5   2      256.81      249.16     45.60 o
  -8  -5   2      149.54      109.68     10.10 o
  -7  -5   2      198.48      195.48     17.59 o
  -6  -5   2      139.71      152.16      6.01 o
  -5  -5   2     1386.11     1482.66     24.88 o
  -4  -5   2     2358.48     2547.96     33.10 o
  -3  -5   2     4376.54     4782.48     56.37 o
  -2  -5   2     3003.54     2821.39     36.70 o
  -1  -5   2       48.02       33.42      2.52 o
   0  -5   2      227.96      251.39      4.64 o
   1  -5   2        2.89       -1.70      1.70 o
   2  -5   2      766.94      655.00     13.17 o
   3  -5   2     1761.39     1723.84     32.30 o
   4  -5   2      604.88      698.14     20.85 o
   5  -5   2      704.64      787.38     16.52 o
   6  -5   2      599.86      603.04     22.49 o
   7  -5   2        1.89       12.73      5.84 o
   8  -5   2      336.67      349.47     20.75 o
   9  -5   2       54.05       60.03     10.25 o
  10  -5   2      188.16      198.56     20.09 o
  11  -5   2        2.71       -7.15      7.82 o
  12  -5   2       27.66       12.30      8.62 o
 -12  -4   2        0.81      -10.83     12.09 o
 -10  -4   2        0.02       -6.56      6.70 o
  -9  -4   2      280.14      258.23     23.35 o
  -8  -4   2      216.46      225.06     16.05 o
  -7  -4   2      338.16      282.97     16.76 o
  -6  -4   2     1189.11     1298.16     21.51 o
  -5  -4   2      423.60      448.05      6.87 o
  -4  -4   2        1.01        1.66      1.64 o
  -3  -4   2      323.17      349.97     31.47 o
  -2  -4   2        5.98       21.94     12.21 o
  -1  -4   2     2492.80     2294.68     25.09 o
   0  -4   2     2408.41     2251.00     21.27 o
   1  -4   2      197.81      245.52      8.22 o
   2  -4   2    18696.27    18647.83    176.39 o
   3  -4   2      166.43      147.68      9.73 o
   4  -4   2      679.03      673.51     17.30 o
   5  -4   2     2883.25     2788.96     40.30 o
   6  -4   2       51.20       41.64      4.67 o
   7  -4   2       38.72       23.19      3.72 o
   8  -4   2      886.91      951.76     36.83 o
   9  -4   2      366.40      371.97     32.89 o
  10  -4   2      212.51      255.25     22.47 o
  11  -4   2      179.54      173.50     19.00 o
  12  -4   2       64.64       56.65     10.23 o
 -11  -3   2        1.75        1.19      3.95 o
 -10  -3   2       58.92       46.63     16.80 o
  -9  -3   2        9.75       24.00      4.39 o
  -8  -3   2      144.67      153.04      9.63 o
  -7  -3   2      269.17      297.94     22.76 o
  -6  -3   2      177.16      177.89      6.29 o
  -5  -3   2     1041.74      996.29     12.48 o
  -4  -3   2     3813.96     3819.63     33.41 o
  -3  -3   2     1816.35     2123.94     23.49 o
  -2  -3   2     7880.56     7987.29     65.10 o
  -1  -3   2        3.84       28.91      3.86 o
   0  -3   2     1383.00     1363.53     14.14 o
   1  -3   2      679.85      796.94     11.65 o
   2  -3   2    12526.36    12118.29     71.44 o
   3  -3   2     3147.42     3620.13     32.77 o
   4  -3   2      324.91      257.28     13.80 o
   5  -3   2       92.50       62.40      3.87 o
   6  -3   2      626.87      562.93     15.69 o
   7  -3   2      159.34      182.60      9.97 o
   8  -3   2     1028.66     1033.68     50.60 o
   9  -3   2      167.82      205.17     22.11 o
  10  -3   2        0.29        3.18     11.30 o
  11  -3   2        0.59       -0.26     14.70 o
  12  -3   2       85.42       71.09     12.30 o
 -13  -2   2        5.08       44.32     12.50 o
 -12  -2   2       31.98       41.62     13.92 o
 -11  -2   2       17.32       11.39      6.53 o
 -10  -2   2        0.74        3.54      3.06 o
  -9  -2   2      586.39      457.18     31.89 o
  -8  -2   2     2936.93     3250.20    107.72 o
  -7  -2   2     1176.91     1267.09     21.92 o
  -6  -2   2     1008.47      937.44     21.82 o
  -5  -2   2     1606.81     1839.41     18.52 o
  -4  -2   2      704.19      811.08     15.87 o
  -3  -2   2      121.30      148.90      4.22 o
  -2  -2   2     3554.63     3378.77     42.49 o
  -1  -2   2       15.94       44.69      2.85 o
   0  -2   2      685.77      513.03      6.89 o
   1  -2   2      880.08      886.05     11.79 o
   2  -2   2       23.02       19.49      8.04 o
   3  -2   2     4889.45     4890.66     53.23 o
   4  -2   2      352.53      318.25      7.29 o
   5  -2   2       50.70       61.38      4.88 o
   6  -2   2      374.28      370.44     11.58 o
   7  -2   2      531.36      523.28     26.32 o
   8  -2   2      638.30      724.83     26.00 o
   9  -2   2      226.21      213.05     21.86 o
  10  -2   2       86.71       94.53     15.69 o
  11  -2   2      226.27      225.94     19.72 o
  12  -2   2      111.50      105.10     11.57 o
  13  -2   2       14.87       13.26      9.52 o
 -13  -1   2       12.20        4.12      7.03 o
 -12  -1   2        6.03        3.03      9.56 o
 -11  -1   2        0.65        6.13      9.15 o
 -10  -1   2       95.41      102.23     15.59 o
  -9  -1   2       63.61       61.26      5.65 o
  -8  -1   2      493.18      556.32     15.13 o
  -7  -1   2      273.22      238.77     10.27 o
  -6  -1   2       72.54       57.99      3.02 o
  -5  -1   2       20.00       13.46      3.47 o
  -4  -1   2     4564.03     4982.56     37.86 o
  -3  -1   2     2647.41     2423.80     27.62 o
  -2  -1   2    49372.21    42855.03    595.36 o
  -1  -1   2     1393.96     1503.97     14.65 o
   0  -1   2     6096.76     5117.58     43.46 o
   1  -1   2      213.01      154.16      4.16 o
   2  -1   2    16981.90    15152.13    120.73 o
   3  -1   2     2467.11     2121.70     29.42 o
   4  -1   2     5255.34     5063.45     47.64 o
   5  -1   2      917.41      792.93     17.30 o
   6  -1   2     2926.85     3028.18     43.46 o
   7  -1   2      651.37      717.05     15.45 o
   8  -1   2      485.47      433.58     22.24 o
   9  -1   2      100.34       95.67      7.45 o
  10  -1   2       54.50       60.13     11.57 o
  11  -1   2       54.23       52.79     10.52 o
  12  -1   2      256.09      228.33     20.73 o
  13  -1   2      101.86       76.35     14.09 o
 -13   0   2       18.16       11.99      6.24 o
 -12   0   2      103.08      112.42     12.54 o
 -11   0   2       10.95        8.65      9.30 o
 -10   0   2       86.70       70.56     14.82 o
  -9   0   2      243.56      233.29     13.84 o
  -8   0   2      875.34      860.72     16.24 o
  -7   0   2     1299.96     1428.36     18.72 o
  -6   0   2     7182.62     8053.17     78.15 o
  -5   0   2     1135.21     1178.42     18.76 o
  -4   0   2      431.21      366.64      8.32 o
  -3   0   2     5293.03     4847.33     46.03 o
  -2   0   2     6751.68     6342.70     81.19 o
  -1   0   2      319.04      410.76     10.20 o
   0   0   2     6130.27     6120.24     70.19 o
   1   0   2       28.20        8.48      1.31 o
   2   0   2     4132.60     3935.50     47.41 o
   3   0   2     1362.36     1278.49     15.92 o
   4   0   2       66.14       59.38      5.12 o
   5   0   2     1811.51     1925.04     21.45 o
   6   0   2       80.25       78.20      6.33 o
   7   0   2        9.88        8.40      2.91 o
   8   0   2      188.12      199.04     10.91 o
   9   0   2       69.96       69.71      6.40 o
  10   0   2      232.36      250.09     32.53 o
  11   0   2      178.54      156.38     17.28 o
  12   0   2       82.20       83.78     19.78 o
  13   0   2        1.13       -3.49     12.68 o
 -13   1   2       34.93       20.81      7.92 o
 -12   1   2       99.04       98.90     15.17 o
 -11   1   2       35.04        4.88      6.15 o
 -10   1   2      161.33      152.88      8.72 o
  -9   1   2      203.89      171.81     10.93 o
  -8   1   2      157.27      157.51      6.87 o
  -7   1   2      209.51      248.77     11.01 o
  -6   1   2     2930.11     3032.43     60.43 o
  -5   1   2      586.96      596.11     12.57 o
  -4   1   2     3623.34     3365.81     26.98 o
  -3   1   2     2482.45     2465.01     25.17 o
  -2   1   2     2133.97     1944.85     26.54 o
  -1   1   2       36.03       41.12      2.62 o
   0   1   2      158.30      125.79      2.08 o
   1   1   2     7283.49     6873.12     36.85 o
   2   1   2      510.59      434.62     13.33 o
   3   1   2     1142.51     1122.98     12.86 o
   4   1   2      372.20      380.96      5.59 o
   5   1   2     1553.69     1712.04     25.84 o
   6   1   2     1255.62     1221.66     20.36 o
   7   1   2       57.57       54.29      3.75 o
   8   1   2      532.56      553.91     34.68 o
   9   1   2      179.61      171.14     12.36 o
  10   1   2       15.11       10.48      6.34 o
  11   1   2       20.31       17.53      7.73 o
  12   1   2      134.77      137.56     15.48 o
 -13   2   2        3.29       -1.10      7.55 o
 -12   2   2       45.78       47.11      9.22 o
 -11   2   2        0.09        6.22     12.73 o
 -10   2   2        1.55        5.31      2.90 o
  -9   2   2      317.44      274.92     18.66 o
  -8   2   2       16.53       37.36      4.30 o
  -7   2   2     1768.98     1820.40     25.15 o
  -6   2   2     4635.11     4866.84     73.52 o
  -5   2   2        5.65        6.56      1.37 o
  -4   2   2     2679.45     2529.71     23.45 o
  -3   2   2     1591.29     1433.59     17.72 o
  -2   2   2     2348.51     2203.47     29.01 o
  -1   2   2      102.17      171.36     10.14 o
   0   2   2    36701.89    32757.46    358.49 o
   1   2   2        4.30       -3.97      4.37 o
   2   2   2     7908.09     7404.93     47.77 o
   3   2   2      504.99      480.31      9.63 o
   4   2   2        0.87       -0.67      1.61 o
   5   2   2      294.87      296.83      8.18 o
   6   2   2      767.24      807.92     12.65 o
   7   2   2      114.67       96.21      5.50 o
   8   2   2        3.81        2.03      2.13 o
   9   2   2       31.04       31.21      5.57 o
  10   2   2       82.40       84.98     11.31 o
  11   2   2       47.71       53.31     12.56 o
  12   2   2       20.44       24.30     10.39 o
 -13   3   2       11.06       19.08     12.43 o
 -12   3   2       34.98       19.79      7.09 o
 -11   3   2      470.32      494.22     56.28 o
 -10   3   2      243.83      256.16     21.66 o
  -9   3   2      148.63      134.63      9.71 o
  -8   3   2      131.54      100.86      5.90 o
  -7   3   2      410.22      332.35     18.46 o
  -6   3   2     1865.95     1793.86     42.75 o
  -5   3   2     1532.40     1519.22     29.06 o
  -4   3   2     8893.59     8500.81     64.43 o
  -3   3   2       50.74       40.53      5.09 o
  -2   3   2      313.63      320.48     12.33 o
  -1   3   2     1300.45     1145.39     20.73 o
   0   3   2     1581.57     1578.03     19.09 o
   1   3   2       38.63       29.28      2.01 o
   2   3   2     1001.48      951.83     13.03 o
   3   3   2     1036.83      954.41     13.12 o
   4   3   2      438.40      472.46      5.73 o
   5   3   2      126.90      132.84      6.53 o
   6   3   2      308.96      328.63     21.24 o
   7   3   2       22.08        6.96      2.13 o
   8   3   2      115.06      106.02      8.42 o
   9   3   2       97.86       88.87      9.64 o
  10   3   2        1.84       12.93      5.71 o
  11   3   2       21.99       11.02      7.27 o
  12   3   2       59.37       43.33     11.70 o
 -12   4   2       69.94       59.58      7.76 o
 -11   4   2        5.44        7.97      6.25 o
 -10   4   2       78.70       70.06     11.36 o
  -9   4   2       47.92       47.34      7.98 o
  -8   4   2       51.69       43.49      4.81 o
  -7   4   2       54.02       40.79      3.47 o
  -6   4   2      568.46      548.86     14.52 o
  -5   4   2       40.21       13.44      6.84 o
  -4   4   2     1871.15     1965.51     37.25 o
  -3   4   2      753.92      708.24     13.91 o
  -2   4   2     7411.54     7426.69     82.66 o
  -1   4   2    19100.16    18649.24    183.69 o
   0   4   2    13546.53    13765.44     80.83 o
   1   4   2     1411.08     1536.10     15.37 o
   2   4   2     1373.59     1304.05     16.60 o
   3   4   2      270.21      306.64      4.88 o
   4   4   2        0.14       -0.50      2.23 o
   5   4   2       14.44       16.37      2.42 o
   6   4   2      344.21      354.00     13.47 o
   7   4   2       68.89       81.99      4.34 o
   8   4   2      106.55       87.03      6.88 o
   9   4   2       90.35       93.41     11.58 o
  10   4   2      130.88      140.79     12.90 o
  11   4   2       36.10       34.58      8.08 o
 -12   5   2        5.17       11.42      9.34 o
 -11   5   2        4.45        4.63     10.78 o
 -10   5   2      206.96      206.42     17.79 o
  -9   5   2      557.24      565.19     30.75 o
  -8   5   2       29.58       20.67      8.66 o
  -7   5   2      230.44      225.04     13.93 o
  -6   5   2      927.58      949.45     20.46 o
  -5   5   2     2147.37     2015.56     26.47 o
  -4   5   2     9431.91     9342.85     97.72 o
  -3   5   2      228.57      200.84      5.24 o
  -2   5   2      133.29      113.55      7.07 o
  -1   5   2      165.95      185.10      9.50 o
   0   5   2     4190.22     4437.64     35.44 o
   1   5   2     4433.47     4780.00     35.40 o
   2   5   2     2681.75     2585.39     27.57 o
   3   5   2      827.87      856.59      9.72 o
   4   5   2        3.02        1.23      2.31 o
   5   5   2      115.28      128.74      6.48 o
   6   5   2       30.94       36.21      2.90 o
   7   5   2      104.51       93.39      5.90 o
   8   5   2       89.72      111.77     10.52 o
   9   5   2        4.16        3.43      7.91 o
  10   5   2        0.26       -7.22      8.74 o
  11   5   2       16.98       16.05     11.45 o
 -12   6   2       29.83       25.08      8.57 o
 -11   6   2       10.26       -2.79      8.33 o
 -10   6   2      364.61      377.27     50.05 o
  -9   6   2      453.93      444.23     28.43 o
  -8   6   2      721.21      873.14     36.16 o
  -7   6   2       22.89       19.01      5.62 o
  -6   6   2       90.82       80.85      4.86 o
  -5   6   2        8.34        5.41      5.87 o
  -4   6   2      352.02      281.34      7.27 o
  -3   6   2       36.93       40.85      4.22 o
  -2   6   2     4461.06     4485.23     46.72 o
  -1   6   2     2848.39     2787.16     25.82 o
   0   6   2      982.63      922.52     11.63 o
   1   6   2       21.97       16.69      4.38 o
   2   6   2       10.97        0.99      2.54 o
   3   6   2      130.41      142.31      6.34 o
   4   6   2        2.54        3.94      1.95 o
   5   6   2      505.66      555.84     13.80 o
   6   6   2       61.22       53.39      3.73 o
   7   6   2       23.86       19.71      7.58 o
   8   6   2        1.14        8.52      5.34 o
   9   6   2       72.39       58.33      9.92 o
  10   6   2       35.47       26.74     12.84 o
 -11   7   2        1.95        0.01      5.43 o
 -10   7   2      151.44      146.59     15.84 o
  -9   7   2      184.25      197.99     15.09 o
  -8   7   2       15.01       16.54      3.50 o
  -7   7   2       95.18      110.87     10.57 o
  -6   7   2      419.53      405.25     23.37 o
  -5   7   2      650.87      636.16     22.76 o
  -4   7   2     3309.46     3463.42     37.91 o
  -3   7   2      844.61      880.11     12.39 o
  -2   7   2      920.05      848.00     10.74 o
  -1   7   2      162.93      134.82      6.12 o
   0   7   2      200.38      203.60      9.32 o
   1   7   2     1314.99     1295.26     20.88 o
   2   7   2     1683.65     1848.42     31.74 o
   3   7   2      582.39      595.04     11.36 o
   4   7   2     1486.57     1624.44     31.95 o
   5   7   2       86.42       72.47      3.96 o
   6   7   2        7.15        4.90      2.03 o
   7   7   2       10.74        7.66      4.18 o
   8   7   2       30.36       53.27     14.42 o
   9   7   2       30.55       36.17     11.91 o
 -11   8   2       17.49        4.34      6.71 o
 -10   8   2      135.47      124.52     23.03 o
  -9   8   2      672.25      732.10     63.74 o
  -8   8   2      519.91      610.63     57.94 o
  -7   8   2       61.73       88.16      7.44 o
  -6   8   2      197.95      202.75     11.85 o
  -5   8   2       44.19       52.01      4.90 o
  -4   8   2      434.87      413.93     17.32 o
  -3   8   2     2579.34     2752.12     39.35 o
  -2   8   2     1541.01     1532.14     18.18 o
  -1   8   2        2.06       -2.91      2.91 o
   0   8   2      742.85      768.67     11.96 o
   1   8   2      111.82      109.10      5.65 o
   2   8   2      160.79      144.85      7.27 o
   3   8   2       17.22       14.09      1.79 o
   4   8   2      232.42      251.99     11.35 o
   5   8   2      151.58      150.54      9.09 o
   6   8   2       27.52       18.30      5.37 o
   7   8   2        5.78       11.40      4.49 o
   8   8   2       50.47       35.64      8.02 o
   9   8   2        5.79       16.45     10.00 o
 -10   9   2        2.88       30.96      8.74 o
  -9   9   2      229.59      246.05     46.57 o
  -8   9   2      103.01       97.21     17.77 o
  -7   9   2       33.29       28.72      7.01 o
  -6   9   2      598.40      631.90     51.16 o
  -5   9   2       93.09       76.66      9.63 o
  -4   9   2      781.88      836.94     24.96 o
  -3   9   2     1875.81     2020.55     46.46 o
  -2   9   2       61.04       49.22      3.40 o
  -1   9   2       46.78       64.15      5.72 o
   0   9   2       34.71       31.02      2.92 o
   1   9   2       37.61       43.51      2.08 o
   2   9   2      240.17      264.49      6.20 o
   3   9   2      110.45      108.61      6.40 o
   4   9   2      144.28      172.30     11.10 o
   5   9   2       25.13       31.86      7.75 o
   6   9   2       77.80       61.36     23.68 o
   7   9   2        9.50       15.13      6.52 o
   8   9   2        2.93       14.81      9.98 o
 -10  10   2        2.29       20.31     12.70 o
  -9  10   2       11.69       14.59     15.08 o
  -8  10   2      100.11      100.35     13.93 o
  -7  10   2      259.13      258.55     20.67 o
  -6  10   2      105.66      115.88      8.55 o
  -5  10   2        6.01        4.36     16.94 o
  -4  10   2       84.16       80.58      4.65 o
  -3  10   2     1513.32     1738.80     38.35 o
  -2  10   2     1299.60     1429.86     35.21 o
  -1  10   2        2.05       -2.33      2.33 o
   0  10   2      123.41      133.65      8.99 o
   1  10   2        3.95        1.75      2.06 o
   2  10   2      202.61      228.75      8.45 o
   3  10   2      366.53      377.74     25.38 o
   4  10   2      184.06      234.93     27.10 o
   5  10   2       95.43      105.93     24.50 o
   6  10   2       45.45       50.60      9.93 o
   7  10   2        0.56       20.27      8.51 o
  -9  11   2      141.86      138.37     20.98 o
  -8  11   2       11.41       14.12      8.56 o
  -7  11   2        2.86        2.55      3.59 o
  -6  11   2      140.24      119.46     13.08 o
  -5  11   2       78.91       81.64      7.62 o
  -4  11   2       64.01       50.16     10.42 o
  -3  11   2       55.01       41.01      3.54 o
  -2  11   2       78.42       66.88      4.29 o
  -1  11   2      393.54      375.39     18.83 o
   0  11   2      423.65      463.24     23.99 o
   1  11   2       61.41       83.87     13.25 o
   2  11   2      132.45      164.07     27.43 o
   3  11   2       76.10       90.49     11.79 o
   4  11   2        1.42       22.09      6.72 o
   5  11   2        1.26        5.82     19.26 o
  -9  12   2       29.36       27.56     12.45 o
  -8  12   2       81.64       85.68     11.45 o
  -7  12   2       92.57       67.32     10.67 o
  -6  12   2       52.64       68.36      9.95 o
  -5  12   2       29.49       19.61      6.26 o
  -4  12   2      153.53      157.10     17.96 o
  -3  12   2      364.63      314.98     26.22 o
  -2  12   2      575.93      566.02     32.41 o
  -1  12   2      307.45      313.35     25.54 o
   0  12   2      209.34      225.16     21.04 o
   1  12   2       27.40       20.15      8.15 o
   2  12   2       50.85       45.11     13.31 o
   3  12   2      148.60      149.77     14.18 o
   4  12   2      109.37      127.23     16.27 o
  -8  13   2       55.58       58.60     19.60 o
  -7  13   2      181.22      185.60     13.85 o
  -6  13   2      189.01      190.60     15.78 o
  -5  13   2      195.90      187.26     19.20 o
  -4  13   2       64.88       64.93     10.04 o
  -3  13   2       64.69       61.55      9.44 o
  -2  13   2       23.79       21.60      4.94 o
  -1  13   2       44.19       50.30      9.32 o
   0  13   2      276.02      250.74     20.53 o
   1  13   2      136.67      133.04     20.16 o
   2  13   2       69.51       55.38     10.37 o
  -7  14   2       25.08        6.97      7.86 o
  -6  14   2        5.28       -3.32     20.01 o
  -5  14   2        0.52       -4.80      4.80 o
  -4  14   2       42.97       27.28      7.74 o
  -3  14   2        7.70       15.36      9.23 o
  -1  14   2       77.01       98.70     11.09 o
   0  14   2       12.56       -3.29      9.25 o
   1  14   2        0.00       -9.44      9.44 o
  -7  15   2        4.67       -9.20      9.20 o
  -6  15   2       42.52       37.97      8.91 o
  -5  15   2       91.81       84.06     17.86 o
  -1  15   2       44.01       55.01     15.31 o
   0  15   2      169.95      173.09     18.65 o
   2 -16   3       75.64       65.63     13.03 o
   3 -16   3       45.11       34.98      6.62 o
   4 -16   3       63.34       64.19     15.80 o
   0 -15   3       45.25       44.37     12.18 o
   1 -15   3        4.74       21.37      9.75 o
   2 -15   3       11.52        2.54      6.95 o
   3 -15   3       11.57       -2.25     10.03 o
   4 -15   3       99.07       82.32     15.42 o
   5 -15   3      240.32      201.95     21.83 o
   6 -15   3       85.43       73.76     15.28 o
   7 -15   3       38.76       25.39     10.96 o
  -2 -14   3       10.57        4.85      5.86 o
  -1 -14   3       11.16       15.37      7.98 o
   0 -14   3       39.79       33.25     12.48 o
   1 -14   3       42.25       43.02     12.41 o
   2 -14   3        1.97        8.92      4.49 o
   3 -14   3      118.36      115.19      9.43 o
   4 -14   3       45.91       56.43      8.21 o
   5 -14   3        2.50       -6.25      9.46 o
   6 -14   3        0.10       -0.19      9.58 o
   7 -14   3      203.15      186.10     24.71 o
   8 -14   3      116.29      117.36     12.38 o
  -3 -13   3        1.09        5.17      4.18 o
  -2 -13   3        6.09       20.17     10.14 o
  -1 -13   3       83.05      102.81      8.30 o
   0 -13   3      209.43      257.66     37.43 o
   1 -13   3       56.02       71.14     18.62 o
   2 -13   3        0.20       -2.82      3.83 o
   3 -13   3        2.52        3.42      3.27 o
   4 -13   3      158.31      173.08     22.12 o
   5 -13   3      642.62      643.49     78.45 o
   6 -13   3      372.91      379.13     27.27 o
   7 -13   3       40.82       42.69      9.69 o
   8 -13   3       30.35       32.73     12.49 o
  -4 -12   3        0.92        0.26     12.83 o
  -3 -12   3       16.50       25.22      6.69 o
  -2 -12   3        0.81        1.33      9.57 o
  -1 -12   3       91.09       80.09     15.97 o
   0 -12   3       39.99       39.89      6.91 o
   1 -12   3       82.95       76.62      9.91 o
   2 -12   3       34.31       29.39      4.70 o
   3 -12   3       55.78       50.45      6.41 o
   4 -12   3       13.06       22.30     10.04 o
   5 -12   3       25.26       31.33      6.71 o
   6 -12   3       61.58       81.62     15.61 o
   7 -12   3      318.01      375.55     36.12 o
   8 -12   3       46.92       33.54      7.80 o
   9 -12   3       29.60       41.83     11.54 o
  -6 -11   3       51.16       52.64      8.30 o
  -5 -11   3       22.09       15.60      6.29 o
  -4 -11   3        2.93        3.09      4.10 o
  -3 -11   3       24.35       19.87     10.58 o
  -2 -11   3        1.59       -5.15      5.15 o
  -1 -11   3        5.56        5.39      1.86 o
   0 -11   3      187.69      191.02      8.91 o
   1 -11   3       22.52       19.56      2.98 o
   2 -11   3      398.34      365.43     20.34 o
   3 -11   3      892.73      928.45     45.75 o
   4 -11   3       57.86       58.86      3.73 o
   5 -11   3     1078.65      992.35    101.01 o
   6 -11   3      696.43      724.37     55.29 o
   7 -11   3      202.48      170.30     15.22 o
   8 -11   3       27.38       39.70      8.25 o
   9 -11   3        0.96       14.33      9.36 o
  -7 -10   3       24.29       24.23      6.57 o
  -6 -10   3        6.94        3.79      6.29 o
  -5 -10   3        0.13        6.35      4.70 o
  -4 -10   3        3.97       -4.53      5.67 o
  -3 -10   3        3.94       -5.43      5.43 o
  -2 -10   3      214.09      196.50     15.79 o
  -1 -10   3      337.31      345.84     21.47 o
   0 -10   3      120.82      126.13      5.90 o
   1 -10   3      192.97      189.31     10.35 o
   2 -10   3      486.51      501.99     12.39 o
   3 -10   3      238.61      270.17     20.29 o
   4 -10   3       45.64       42.57      2.96 o
   5 -10   3      315.77      318.28     17.93 o
   6 -10   3      681.77      642.82     37.68 o
   7 -10   3      259.87      299.98     22.46 o
   8 -10   3       50.71       49.63      8.94 o
   9 -10   3      342.22      370.50     28.10 o
  10 -10   3        0.75        0.69      7.90 o
  -8  -9   3       23.61        9.97     17.24 o
  -7  -9   3      269.02      278.34     21.20 o
  -6  -9   3      280.25      264.42     28.53 o
  -5  -9   3      390.63      428.13     36.16 o
  -4  -9   3      643.96      705.42     40.11 o
  -3  -9   3      132.35      129.71      8.29 o
  -2  -9   3       10.85        6.13      2.87 o
  -1  -9   3      221.45      202.97      4.61 o
   0  -9   3      398.61      415.07      9.51 o
   1  -9   3        4.58        2.94      1.94 o
   2  -9   3       21.08       27.95      3.09 o
   3  -9   3      376.87      529.23     48.90 o
   4  -9   3       14.09        9.26      6.48 o
   5  -9   3      509.44      478.63     20.46 o
   6  -9   3       94.88      112.58      8.16 o
   7  -9   3       47.66       75.50      9.78 o
   8  -9   3       87.50       72.09     17.77 o
   9  -9   3        1.32        4.95      7.09 o
  10  -9   3      111.72      101.04     10.29 o
  -9  -8   3       34.90       44.10     12.81 o
  -8  -8   3      106.67      125.66     11.09 o
  -7  -8   3       30.53       17.31     14.71 o
  -6  -8   3       17.69       12.54      5.64 o
  -5  -8   3       50.49       40.71      7.39 o
  -4  -8   3      741.35      842.41     35.49 o
  -3  -8   3      206.94      217.95     12.11 o
  -2  -8   3        1.64       -4.77      4.77 o
  -1  -8   3      974.29     1046.67     11.80 o
   0  -8   3      155.06      145.62      5.95 o
   1  -8   3     1170.70     1151.21     16.79 o
   2  -8   3     1595.60     1686.58     17.33 o
   3  -8   3      147.06      172.02     21.97 o
   4  -8   3      102.77      144.72     13.18 o
   5  -8   3      220.06      244.01     14.35 o
   6  -8   3     1184.51     1296.15     46.99 o
   7  -8   3     1130.47     1269.74     72.38 o
   8  -8   3      647.85      699.90     57.44 o
   9  -8   3      701.54      698.10     84.39 o
  10  -8   3      129.43      158.72     17.54 o
  11  -8   3       43.41       28.66      8.39 o
  -9  -7   3       50.98       51.79     25.92 o
  -8  -7   3        0.99       19.99      6.72 o
  -7  -7   3      191.59      213.48     30.98 o
  -6  -7   3      397.73      390.36     28.78 o
  -5  -7   3     1005.41     1012.37     37.76 o
  -4  -7   3      477.12      594.60     23.75 o
  -3  -7   3        5.30        5.20      2.79 o
  -2  -7   3       33.00       25.72      6.48 o
  -1  -7   3      221.21      220.52      4.59 o
   0  -7   3       87.15      145.96      5.60 o
   1  -7   3      217.29      241.30      8.35 o
   2  -7   3      675.11      671.45     10.54 o
   3  -7   3     1202.78     1403.78     22.95 o
   4  -7   3     1037.09      944.85     23.69 o
   5  -7   3      695.91      677.73     18.67 o
   6  -7   3       37.05       34.87      7.98 o
   7  -7   3       85.07      150.08     15.07 o
   8  -7   3      183.24      225.95     32.87 o
   9  -7   3      355.45      376.17     37.22 o
  10  -7   3       90.45       85.10     10.63 o
  11  -7   3      127.24      137.33     11.48 o
 -10  -6   3      280.40      266.98     21.36 o
  -9  -6   3      538.46      566.71     62.94 o
  -8  -6   3      213.63      262.29     25.64 o
  -7  -6   3        6.84        3.24      1.77 o
  -6  -6   3       46.99       46.66      6.87 o
  -5  -6   3      327.50      336.73     17.10 o
  -4  -6   3     1013.52     1072.51     18.36 o
  -3  -6   3     1058.50     1285.13     24.43 o
  -2  -6   3        5.69       20.43      5.05 o
  -1  -6   3       65.03       79.82      2.30 o
   0  -6   3      165.82      150.95      5.87 o
   1  -6   3      700.25      721.75     12.71 o
   2  -6   3      486.63      472.56      9.36 o
   3  -6   3     1145.00     1174.89     20.30 o
   4  -6   3       35.63       96.17      9.10 o
   5  -6   3      374.77      366.51     14.39 o
   6  -6   3      180.97      179.11     12.24 o
   7  -6   3      812.53      860.12     55.08 o
   8  -6   3      340.28      435.33     24.40 o
   9  -6   3      314.75      312.80     25.12 o
  10  -6   3       60.21       69.14     10.12 o
  11  -6   3       30.54       22.39      7.55 o
 -11  -5   3       25.56       50.78     14.20 o
 -10  -5   3        1.45       29.60     13.70 o
  -9  -5   3        5.66       22.25      7.88 o
  -8  -5   3        1.86       -0.55      2.64 o
  -7  -5   3       51.71       63.34      4.09 o
  -6  -5   3       83.73       92.46      5.67 o
  -5  -5   3       89.47       63.25      2.96 o
  -4  -5   3        2.03        2.68     11.10 o
  -3  -5   3       42.59       74.84      5.99 o
  -2  -5   3     2015.81     2261.27     36.43 o
  -1  -5   3       41.04       55.15      3.32 o
   0  -5   3      893.69      908.15     15.68 o
   1  -5   3     4269.20     4007.13     30.40 o
   2  -5   3      164.49      172.52     10.71 o
   3  -5   3      642.69      570.87     16.87 o
   4  -5   3     1314.93     1145.76     17.93 o
   5  -5   3       30.52       19.59      3.27 o
   6  -5   3       53.30       62.44      4.10 o
   7  -5   3        1.28       -4.09      4.09 o
   8  -5   3      239.48      268.39     18.66 o
   9  -5   3      627.07      684.09     62.69 o
  10  -5   3      512.12      500.40     55.65 o
  11  -5   3      114.28      135.32     13.37 o
  12  -5   3       50.31       42.30      9.25 o
 -12  -4   3       10.48        5.03      9.04 o
 -11  -4   3       19.64       54.71     15.92 o
 -10  -4   3      432.72      474.53     52.09 o
  -9  -4   3      383.19      341.73     23.50 o
  -8  -4   3        0.91        1.96      1.47 o
  -7  -4   3      175.21      180.53      9.72 o
  -6  -4   3      467.56      505.31     34.72 o
  -5  -4   3      719.87      785.92     15.53 o
  -4  -4   3      673.23      627.11      7.01 o
  -3  -4   3    11417.97    12564.40    123.12 o
  -2  -4   3     2613.03     2703.58     36.70 o
  -1  -4   3     1290.79     1353.57     11.95 o
   0  -4   3      343.97      360.22     10.73 o
   1  -4   3     2175.38     1935.26     20.44 o
   2  -4   3     6582.98     6345.99     48.02 o
   3  -4   3        4.96       -3.53      3.53 o
   4  -4   3      587.71      708.64     15.27 o
   5  -4   3       14.62       44.79      5.41 o
   6  -4   3        8.04        9.97      2.68 o
   7  -4   3     1231.05     1241.73     52.04 o
   8  -4   3      185.23      265.26     20.10 o
   9  -4   3       57.82       26.46     13.15 o
  10  -4   3       98.20      102.01     15.63 o
  11  -4   3        2.81       -6.05     13.55 o
  12  -4   3        5.90       17.52     11.32 o
 -12  -3   3       19.67       38.61     14.07 o
 -11  -3   3       49.12       65.80      9.81 o
 -10  -3   3        2.90        9.06      4.33 o
  -9  -3   3      318.01      308.23     14.94 o
  -8  -3   3      396.74      331.32     26.16 o
  -7  -3   3      721.30      782.10     40.83 o
  -6  -3   3     1775.74     1869.12     25.72 o
  -5  -3   3       26.08       17.83      2.53 o
  -4  -3   3        5.10        8.92      2.58 o
  -3  -3   3       36.57       46.64      2.96 o
  -2  -3   3     3834.00     3823.84     24.74 o
  -1  -3   3      115.14      129.53      2.87 o
   0  -3   3     9398.66     8993.19    124.50 o
   1  -3   3      207.14      179.74      7.39 o
   2  -3   3      275.83      278.07      7.77 o
   3  -3   3      984.85      991.59     13.55 o
   4  -3   3      633.49      607.32     13.92 o
   5  -3   3     4054.39     4146.00     47.73 o
   6  -3   3      582.25      537.27     16.59 o
   7  -3   3       33.29       23.12      3.52 o
   8  -3   3     1671.14     1821.00     62.96 o
   9  -3   3     1579.59     1896.27    946.10 o
  10  -3   3      406.54      377.58     36.98 o
  11  -3   3      377.21      372.82     31.39 o
  12  -3   3       51.77       51.07     10.01 o
 -13  -2   3        3.19        9.86      7.02 o
 -12  -2   3       10.06       -2.92      5.38 o
 -11  -2   3       48.34       41.23      7.51 o
 -10  -2   3      489.16      394.77     51.54 o
  -9  -2   3      251.43      202.30     14.66 o
  -8  -2   3      194.96      206.43     16.94 o
  -7  -2   3      818.25      966.38     28.23 o
  -6  -2   3        3.06        4.37      1.77 o
  -5  -2   3       65.72       63.19      3.42 o
  -4  -2   3     4400.50     4591.87     35.78 o
  -3  -2   3    10688.66    11188.90     91.63 o
  -2  -2   3      974.30      917.53      9.18 o
  -1  -2   3       20.75       35.74      4.87 o
   0  -2   3     1133.08     1073.77     11.21 o
   1  -2   3     1076.44     1042.53     12.22 o
   2  -2   3     1127.53     1196.79     22.18 o
   3  -2   3     6866.22     6167.50     47.23 o
   4  -2   3       55.91       45.51      4.16 o
   5  -2   3       37.73        1.67      4.93 o
   6  -2   3     1597.89     1569.81     24.06 o
   7  -2   3      767.69      717.72     31.69 o
   8  -2   3      244.85      272.90     23.34 o
   9  -2   3        8.95        6.10      6.50 o
  10  -2   3       38.16       34.95      7.80 o
  11  -2   3       69.35       49.61      9.73 o
  12  -2   3      121.47      100.81     19.27 o
 -13  -1   3       24.97       16.96      8.14 o
 -12  -1   3       84.34       75.61      9.13 o
 -11  -1   3      195.87      199.34     20.24 o
 -10  -1   3       45.61       43.34      9.01 o
  -9  -1   3      925.07     1061.72     39.86 o
  -8  -1   3     2842.56     2993.47     83.27 o
  -7  -1   3     2460.97     2497.59     36.67 o
  -6  -1   3     1835.85     2257.61     44.44 o
  -5  -1   3     4858.40     4872.98     52.10 o
  -4  -1   3     3688.96     3889.84     33.24 o
  -3  -1   3     1198.86     1133.25     12.39 o
  -2  -1   3     4070.61     4138.32     36.07 o
  -1  -1   3     1798.53     1692.35     22.13 o
   0  -1   3      887.60      746.31      8.95 o
   1  -1   3      334.61      367.85      9.97 o
   2  -1   3    19686.33    16848.34     97.31 o
   3  -1   3     5646.13     5570.92     42.69 o
   4  -1   3        0.33       -1.87      2.94 o
   5  -1   3     1730.60     1645.86     25.27 o
   6  -1   3      235.51      212.81     12.16 o
   7  -1   3       81.00       74.48      4.00 o
   8  -1   3       16.67       11.58      2.26 o
   9  -1   3      266.83      296.30     19.43 o
  10  -1   3      216.95      213.46     23.67 o
  11  -1   3      169.14      177.78     18.07 o
  12  -1   3        7.45       -0.05      4.77 o
 -13   0   3       14.87        9.97      6.19 o
 -12   0   3       25.05       39.92     11.50 o
 -11   0   3        0.90        9.23      6.23 o
 -10   0   3       45.32       52.55      9.92 o
  -9   0   3      146.72      146.36     15.05 o
  -8   0   3      109.21       92.21      6.49 o
  -7   0   3       82.37      112.24      7.51 o
  -6   0   3      171.84      163.22      8.81 o
  -5   0   3      494.54      503.00     14.42 o
  -4   0   3     1475.71     1234.80     17.61 o
  -3   0   3      363.89      353.39      7.69 o
  -2   0   3      126.20      177.94      9.55 o
  -1   0   3       21.44       23.08      1.62 o
   0   0   3     1649.36     1642.45     21.69 o
   1   0   3    12989.65    11796.97    150.83 o
   2   0   3       87.01      101.44      5.70 o
   3   0   3      386.31      273.84      3.59 o
   4   0   3     1006.24     1002.03     15.74 o
   5   0   3     1932.37     2018.39     26.28 o
   6   0   3     1312.34     1363.75     20.97 o
   7   0   3     1264.33     1229.83     20.11 o
   8   0   3      292.41      263.60     14.30 o
   9   0   3       63.04       67.17      6.17 o
  10   0   3       20.47       32.08     13.94 o
  11   0   3      108.57      125.08     12.06 o
  12   0   3      150.83      157.02     18.55 o
  13   0   3       75.92       51.29     10.32 o
 -13   1   3       93.57       83.44     17.37 o
 -12   1   3       45.89       64.22     13.76 o
 -11   1   3       70.40       54.90      9.91 o
 -10   1   3       10.93       13.36      7.03 o
  -9   1   3      734.64      762.74     62.07 o
  -8   1   3     1724.12     1749.50     27.11 o
  -7   1   3     2224.65     2241.45     30.29 o
  -6   1   3     2086.80     2233.49     35.81 o
  -5   1   3     8549.32     8457.72    112.29 o
  -4   1   3      345.33      314.76      5.46 o
  -3   1   3      624.19      653.74      7.73 o
  -2   1   3     1295.97     1433.86     19.65 o
  -1   1   3     1181.35     1147.52     16.06 o
   0   1   3      507.72      533.28      9.00 o
   1   1   3       31.48       28.54      4.63 o
   2   1   3     1427.85     1382.39     15.34 o
   3   1   3       10.06       -1.73      1.83 o
   4   1   3      344.77      321.14      4.83 o
   5   1   3      553.81      499.73     15.03 o
   6   1   3        3.27       -2.90      3.29 o
   7   1   3      132.25      154.71      7.06 o
   8   1   3       85.41       72.27      5.27 o
   9   1   3      142.81      164.52     12.89 o
  10   1   3       70.67       77.74     11.52 o
  11   1   3       87.22       83.07     12.36 o
  12   1   3       47.18       40.13      7.96 o
 -13   2   3       93.79      113.84     10.48 o
 -12   2   3      326.59      341.29     24.62 o
 -11   2   3      132.67      159.21     17.55 o
 -10   2   3        0.88        2.13      4.84 o
  -9   2   3      849.97      947.34     41.50 o
  -8   2   3       18.23        8.76      3.21 o
  -7   2   3       13.44       24.60      4.99 o
  -6   2   3     1021.69      895.31     12.54 o
  -5   2   3     2449.49     2415.85     39.00 o
  -4   2   3      318.19      268.63     11.62 o
  -3   2   3     2954.32     2539.60     28.75 o
  -2   2   3     1194.39     1073.15     14.43 o
  -1   2   3      290.25      343.17     10.93 o
   0   2   3     1720.06     1679.03     22.53 o
   1   2   3     2175.56     2200.27     25.90 o
   2   2   3      125.70      139.07      7.66 o
   3   2   3      222.38      218.53      4.39 o
   4   2   3       15.55        3.68      3.69 o
   5   2   3     2180.23     2212.70     26.61 o
   6   2   3      399.15      447.03     12.02 o
   7   2   3      758.19      781.83     23.69 o
   8   2   3      441.03      397.26     16.52 o
   9   2   3        3.46       17.84      8.61 o
  10   2   3       44.49       40.17     12.71 o
  11   2   3       44.93       43.56      9.52 o
  12   2   3      134.71      114.88     15.54 o
 -13   3   3        0.32        7.57     17.48 o
 -12   3   3        0.10       -7.55      7.55 o
 -11   3   3        5.59       22.78      7.43 o
 -10   3   3        0.57        2.27      5.32 o
  -9   3   3        7.79        7.05      6.15 o
  -8   3   3       50.05       62.99      5.43 o
  -7   3   3     1011.20      880.20     23.64 o
  -6   3   3     2421.30     2431.90     32.35 o
  -5   3   3      931.07      820.92     36.18 o
  -4   3   3     1413.87     1626.40     25.87 o
  -3   3   3      799.53      734.65     18.59 o
  -2   3   3     2148.03     1829.87     21.98 o
  -1   3   3      129.50      125.65      6.81 o
   0   3   3      682.59      572.56      8.67 o
   1   3   3    11689.13    11529.44     74.69 o
   2   3   3     1296.59     1385.83     19.01 o
   3   3   3      957.23     1117.08     12.70 o
   4   3   3        5.06        3.77      2.11 o
   5   3   3        8.93       11.42      3.04 o
   6   3   3       73.72       52.82      4.25 o
   7   3   3      152.24      200.40      8.57 o
   8   3   3      238.80      234.78     11.75 o
   9   3   3      376.02      354.32     35.10 o
  10   3   3       12.16        7.82      4.54 o
  11   3   3       13.54        7.51     10.61 o
 -13   4   3        9.93        8.71     13.66 o
 -12   4   3       74.71       72.15     15.95 o
 -11   4   3      323.33      376.11     51.40 o
 -10   4   3      413.90      431.63     49.19 o
  -9   4   3     1554.62     1774.13     68.19 o
  -8   4   3       52.65       60.03      6.53 o
  -7   4   3        0.84       -2.28      2.28 o
  -6   4   3     2136.42     1968.78     41.06 o
  -5   4   3     6059.07     6213.95     84.58 o
  -4   4   3      607.60      561.22     13.11 o
  -3   4   3     4756.37     4239.63     43.39 o
  -2   4   3      242.74      272.73     16.55 o
  -1   4   3     1981.37     1940.41     29.59 o
   0   4   3     4922.43     5120.57     39.97 o
   1   4   3     2043.89     2109.75     21.58 o
   2   4   3      209.75      201.00      7.86 o
   3   4   3       16.95       13.20      1.77 o
   4   4   3       22.71       18.00      1.94 o
   5   4   3      410.75      409.24     15.03 o
   6   4   3       43.07       31.95      3.39 o
   7   4   3      692.77      814.21     29.60 o
   8   4   3       29.38       20.44      7.31 o
   9   4   3        0.48        9.47      5.27 o
  10   4   3        0.53        9.20     12.43 o
  11   4   3       54.79       31.44     11.92 o
 -12   5   3       21.89       19.62      8.06 o
 -11   5   3       46.30       48.37     10.34 o
 -10   5   3       59.02       67.20     14.16 o
  -9   5   3      347.91      393.68     29.59 o
  -8   5   3       88.95      105.14     13.70 o
  -7   5   3     1263.44     1251.94     76.60 o
  -6   5   3       37.49       33.07      2.73 o
  -5   5   3      199.25      190.07     11.02 o
  -4   5   3      307.26      306.66     18.72 o
  -3   5   3      204.68      207.00     10.37 o
  -2   5   3     3640.87     3896.76     48.08 o
  -1   5   3     4188.40     4275.52     41.31 o
   0   5   3      944.33      977.16     22.56 o
   1   5   3     3169.03     3248.83     29.94 o
   2   5   3       33.00       18.62      2.54 o
   3   5   3       17.75        8.96      1.43 o
   4   5   3      183.05      184.80      6.08 o
   5   5   3       32.68       15.23      3.07 o
   6   5   3      895.19      925.80     20.01 o
   7   5   3      531.04      537.73     24.40 o
   8   5   3       29.65       37.87      6.70 o
   9   5   3      177.62      163.39     22.37 o
  10   5   3      123.33      113.33     19.55 o
  11   5   3        9.81       13.68      9.10 o
 -12   6   3       25.07       22.13     15.12 o
 -11   6   3      424.92      440.69     76.16 o
 -10   6   3      576.64      641.23     55.04 o
  -9   6   3      549.56      620.38     48.79 o
  -8   6   3       21.90       11.79      5.70 o
  -7   6   3      202.28      214.39     15.69 o
  -6   6   3     2174.56     2207.65     44.93 o
  -5   6   3      791.37      676.43     19.95 o
  -4   6   3     1979.83     1931.20     33.01 o
  -3   6   3     4494.66     4872.19     73.72 o
  -2   6   3       51.66       56.44      9.33 o
  -1   6   3      123.21      124.07      6.67 o
   0   6   3      206.01      210.86     10.52 o
   1   6   3      725.03      693.72      9.10 o
   2   6   3      802.22      828.81     11.88 o
   3   6   3      550.68      550.72      8.24 o
   4   6   3        2.11       -1.79      1.79 o
   5   6   3      433.03      499.45     27.95 o
   6   6   3        8.32        1.84      1.91 o
   7   6   3        4.62        2.46      2.55 o
   8   6   3        2.51        8.38      8.33 o
   9   6   3        0.16       -4.94      9.11 o
  10   6   3        5.02       -1.31      9.32 o
 -11   7   3        2.00      -13.91     13.91 o
 -10   7   3      302.34      290.89     36.59 o
  -9   7   3      467.94      549.64     46.71 o
  -8   7   3      230.75      233.73     24.34 o
  -7   7   3      700.67      736.88     56.68 o
  -6   7   3       88.18      111.69      6.45 o
  -5   7   3       21.71       13.72      3.64 o
  -4   7   3      703.42      752.74     26.27 o
  -3   7   3     2288.48     2325.66     25.80 o
  -2   7   3     1748.46     1824.90     21.05 o
  -1   7   3     3942.54     4000.63     41.41 o
   0   7   3      444.45      535.43     18.14 o
   1   7   3      524.94      577.69     12.63 o
   2   7   3       56.46       65.50      3.20 o
   3   7   3       21.41       18.99      1.96 o
   4   7   3        3.49        1.81      3.07 o
   5   7   3       37.09       21.53      3.97 o
   6   7   3       10.64        3.92      3.03 o
   7   7   3        1.08        1.92      6.70 o
   8   7   3        8.22       12.63      8.32 o
   9   7   3       55.44       60.99     13.81 o
  10   7   3       49.48       33.54     14.31 o
 -11   8   3       14.01       15.79     12.14 o
 -10   8   3       41.48       24.03      7.41 o
  -9   8   3       60.72       80.19     14.61 o
  -8   8   3      321.31      327.08     24.96 o
  -7   8   3        2.46        6.69     11.93 o
  -6   8   3        3.42        1.52     12.51 o
  -5   8   3     1026.85     1050.72     35.74 o
  -4   8   3     1416.55     1635.90     48.11 o
  -3   8   3      320.21      391.79     22.50 o
  -2   8   3      356.27      346.68     14.49 o
  -1   8   3      136.10      109.61      6.08 o
   0   8   3      248.21      233.43     12.05 o
   1   8   3      113.66      138.68      9.15 o
   2   8   3      174.32      190.96     10.71 o
   3   8   3      659.37      762.57     44.22 o
   4   8   3       18.18        9.74      1.94 o
   5   8   3       46.78       39.47      6.04 o
   6   8   3       30.99       27.15     13.45 o
   7   8   3       12.06        4.32      4.84 o
   8   8   3        9.45       10.74      7.31 o
   9   8   3        6.75        5.87      8.40 o
 -10   9   3       81.33       73.34     12.82 o
  -9   9   3      389.89      370.16     43.23 o
  -8   9   3      670.15      777.69     72.55 o
  -7   9   3      667.01      682.92     56.33 o
  -6   9   3       42.86       54.13     11.41 o
  -5   9   3     1061.43     1115.88     48.72 o
  -4   9   3      588.61      619.70     19.83 o
  -3   9   3     3181.63     3344.68     52.20 o
  -2   9   3      433.07      483.95     18.37 o
  -1   9   3      860.60      955.36     22.42 o
   0   9   3      230.78      234.39     10.53 o
   1   9   3       43.33       36.52      3.91 o
   2   9   3        0.06       -0.19      2.11 o
   3   9   3        0.07       -3.65      3.65 o
   4   9   3       17.83       20.50      6.07 o
   5   9   3        5.19       13.99     11.36 o
   6   9   3      105.78       88.60     13.99 o
   7   9   3        0.48        5.99      6.44 o
   8   9   3       16.24       28.91     11.27 o
 -10  10   3        4.84       10.01      5.11 o
  -9  10   3        0.68       -3.10      8.85 o
  -8  10   3      149.01      161.82     21.58 o
  -7  10   3      422.74      411.26     33.90 o
  -6  10   3      202.64      242.53     18.25 o
  -5  10   3      903.95     1015.32     49.66 o
  -4  10   3      431.87      415.06     20.39 o
  -3  10   3      298.27      313.71     15.75 o
  -2  10   3       43.52       34.74      4.09 o
  -1  10   3      458.42      446.05     16.91 o
   0  10   3      255.96      256.15     12.93 o
   1  10   3       25.52       30.45      3.84 o
   2  10   3       18.11       21.05      5.45 o
   3  10   3      211.82      221.48     18.80 o
   4  10   3       58.55       61.53     16.40 o
   5  10   3        3.15        8.62     11.41 o
   6  10   3        2.05       -5.03     12.56 o
  -9  11   3      163.80      170.45     16.64 o
  -8  11   3      274.44      275.56     27.11 o
  -7  11   3      293.85      331.27     37.73 o
  -6  11   3        7.34       -3.01      6.23 o
  -5  11   3       46.15       47.30      9.89 o
  -4  11   3       76.30       80.13      8.23 o
  -3  11   3      901.39      879.91     40.24 o
  -2  11   3      527.94      586.32     28.90 o
  -1  11   3      211.13      254.84     12.07 o
   0  11   3       38.06       40.32      6.83 o
   1  11   3        3.18        5.07      3.36 o
   2  11   3      140.32      111.59     15.59 o
   3  11   3       91.83      142.09     15.55 o
   4  11   3       35.28       22.19     16.22 o
   5  11   3       12.81       15.14     10.48 o
  -9  12   3       26.85       30.75      9.60 o
  -8  12   3      297.72      267.74     23.30 o
  -7  12   3      519.23      454.11     40.05 o
  -6  12   3      253.17      291.72     33.54 o
  -5  12   3      193.36      192.35     19.48 o
  -4  12   3       13.27        4.32      4.86 o
  -3  12   3      101.71       85.33     12.74 o
  -2  12   3       30.49       32.28      5.29 o
  -1  12   3        3.80        4.68      5.26 o
   0  12   3        8.91        4.00      6.00 o
   1  12   3      108.48      113.60     20.02 o
   2  12   3        0.61       -8.13      9.80 o
   3  12   3        5.83       -1.58     18.63 o
  -8  13   3       15.53       15.73      6.88 o
  -7  13   3       56.04       62.87      9.41 o
  -6  13   3        7.21       -7.05      7.05 o
  -5  13   3        1.63        3.66      6.31 o
  -4  13   3       16.70        3.18      2.78 o
  -3  13   3      254.33      251.98     18.25 o
  -2  13   3      206.75      199.71     13.57 o
  -1  13   3      143.25      129.68     12.26 o
   0  13   3       63.97       71.08     13.20 o
   1  13   3        7.85       15.86     10.49 o
   2  13   3       50.71       44.52     13.30 o
  -7  14   3       70.31       71.91     11.26 o
  -6  14   3      251.32      228.90     21.96 o
  -5  14   3      216.41      184.70     20.54 o
  -4  14   3       88.02       82.91     12.62 o
  -3  14   3       64.93       67.60     14.33 o
  -2  14   3       22.83       21.62      9.81 o
  -1  14   3      155.31      154.76     19.97 o
   0  14   3       56.00       50.00     14.95 o
   1  14   3       74.52       80.98     20.53 o
  -7  15   3        6.47       17.30     12.00 o
  -6  15   3        2.51        2.97      4.71 o
  -5  15   3       33.42       28.25     10.98 o
  -1  15   3       11.92       17.98     12.24 o
   0  15   3        1.92        6.05      8.33 o
   2 -16   4        1.53        6.72      8.16 o
   3 -16   4        5.04        3.58      5.42 o
   4 -16   4       34.01       -3.72     10.27 o
   0 -15   4        1.41      -10.44     10.44 o
   1 -15   4        2.86       17.99     11.92 o
   2 -15   4       92.38       96.68     11.03 o
   3 -15   4       82.17       87.32     19.97 o
   4 -15   4       38.43       40.15     11.68 o
   5 -15   4       46.07       58.65     14.48 o
   6 -15   4        2.17        6.25      6.38 o
   7 -15   4       70.15       45.41      8.50 o
  -2 -14   4      126.50      139.38     15.33 o
  -1 -14   4      162.77      168.24     15.59 o
   0 -14   4      198.49      159.03     17.79 o
   1 -14   4        3.02        2.40      7.54 o
   2 -14   4       25.68       22.06      9.37 o
   3 -14   4       74.60       83.13     17.30 o
   4 -14   4      123.88      128.56     10.52 o
   5 -14   4      179.65      150.75     13.77 o
   6 -14   4      278.92      263.30     18.69 o
   7 -14   4       48.24       65.75     21.26 o
   8 -14   4       16.39       42.32     11.98 o
  -3 -13   4        8.09        8.80     12.00 o
  -2 -13   4        4.58        7.52      5.85 o
  -1 -13   4       40.00       33.36     10.59 o
   0 -13   4       88.31      130.69     21.42 o
   1 -13   4       14.06       13.13      7.29 o
   2 -13   4       14.86       17.59      6.08 o
   3 -13   4        0.89        2.13      3.31 o
   4 -13   4       12.92       10.90      5.92 o
   5 -13   4       26.49       25.27      7.18 o
   6 -13   4       19.67       27.02      7.83 o
   7 -13   4      247.29      222.30     18.48 o
   8 -13   4       91.31       88.19     13.31 o
  -4 -12   4        2.11        1.87      9.30 o
  -3 -12   4        1.59       -6.99      6.99 o
  -2 -12   4      107.09      123.95     12.75 o
  -1 -12   4       63.12       51.83     11.08 o
   0 -12   4      176.40      151.57     17.04 o
   1 -12   4       37.59       40.63      7.23 o
   2 -12   4       54.47       44.92      6.85 o
   3 -12   4        1.88        6.93      2.84 o
   4 -12   4       30.07       38.66      8.23 o
   5 -12   4      465.41      454.89     52.79 o
   6 -12   4      372.93      386.48     39.88 o
   7 -12   4       15.13       32.69     15.96 o
   8 -12   4        5.33       -7.56      7.56 o
   9 -12   4       27.04       26.79     12.86 o
  -6 -11   4       28.03       33.80      8.93 o
  -5 -11   4        6.37        3.76      5.03 o
  -4 -11   4        0.06        8.38      4.56 o
  -3 -11   4       71.43       80.29     10.08 o
  -2 -11   4      133.70      137.61     13.08 o
  -1 -11   4      230.94      245.00     21.77 o
   0 -11   4      123.65      127.93      8.38 o
   1 -11   4      302.86      293.19     16.20 o
   2 -11   4      338.31      339.22     16.79 o
   3 -11   4        0.33        5.06      2.28 o
   4 -11   4      116.79      113.07      9.26 o
   5 -11   4      358.30      330.48     23.02 o
   6 -11   4      177.71      186.85     14.83 o
   7 -11   4      171.55      160.06     20.67 o
   8 -11   4      520.28      487.04     58.44 o
   9 -11   4       15.12       11.65      6.18 o
  -7 -10   4       72.22      102.51     10.38 o
  -6 -10   4       23.25       17.00      5.54 o
  -5 -10   4       45.33       38.65      6.32 o
  -4 -10   4      120.53      126.73     12.89 o
  -3 -10   4       11.15        6.16      3.91 o
  -2 -10   4       50.11       62.30      5.29 o
  -1 -10   4       13.36       16.79      2.03 o
   0 -10   4      619.51      630.73      9.10 o
   1 -10   4       54.43       51.67      2.64 o
   2 -10   4        2.11        5.76      3.79 o
   3 -10   4       86.05       85.45      4.08 o
   4 -10   4     1362.21     1432.92     35.20 o
   5 -10   4      670.71      746.58     49.11 o
   6 -10   4      184.24      216.89     12.53 o
   7 -10   4      221.77      271.34     22.17 o
   8 -10   4       21.74       15.67      9.62 o
   9 -10   4       62.13       57.24     11.08 o
  10 -10   4       62.85       63.53      9.10 o
  -8  -9   4      156.12      176.88     13.71 o
  -7  -9   4       15.87       12.92      8.06 o
  -6  -9   4       72.76       66.05      8.96 o
  -5  -9   4       39.51       29.49      4.94 o
  -4  -9   4       10.24        8.15      4.70 o
  -3  -9   4       72.71       61.48      7.97 o
  -2  -9   4       79.02       81.24      4.74 o
  -1  -9   4       31.55       33.13      2.88 o
   0  -9   4      819.68      823.54     15.62 o
   1  -9   4     1160.19     1233.06     18.46 o
   2  -9   4     2567.58     2782.93     39.02 o
   3  -9   4      903.96      953.54     22.50 o
   4  -9   4       13.72       27.32      3.54 o
   5  -9   4      891.66      860.57     46.20 o
   6  -9   4      989.26     1045.21     61.27 o
   7  -9   4      346.73      357.78     23.96 o
   8  -9   4      569.77      617.94     50.70 o
   9  -9   4      118.47      122.22     18.13 o
  10  -9   4        6.89       -3.05      5.64 o
  -9  -8   4        0.02        5.44     20.22 o
  -8  -8   4       69.47       61.28     11.59 o
  -7  -8   4      515.54      523.92    104.46 o
  -6  -8   4      395.83      454.74     35.87 o
  -5  -8   4      100.46       95.52      6.49 o
  -4  -8   4      239.21      279.54     14.80 o
  -3  -8   4      275.99      312.00     20.48 o
  -2  -8   4      246.13      279.22     23.32 o
  -1  -8   4      350.19      372.13      9.45 o
   0  -8   4      224.57      258.84      7.35 o
   1  -8   4      937.95      971.06     12.00 o
   2  -8   4     1735.40     1873.67     25.47 o
   3  -8   4      686.88      778.08     15.42 o
   4  -8   4     1133.96     1115.92     29.98 o
   5  -8   4      363.69      396.18     17.36 o
   6  -8   4     1128.85     1235.26     57.10 o
   7  -8   4        4.12       51.10     17.43 o
   8  -8   4       95.32       92.10     23.90 o
   9  -8   4        1.34       -6.13      8.52 o
  10  -8   4       19.15        3.37      7.38 o
 -10  -7   4      146.88      162.34     17.45 o
  -9  -7   4       40.70       17.78     27.43 o
  -8  -7   4       49.56       57.99     12.66 o
  -7  -7   4        0.88        1.55      8.53 o
  -6  -7   4        8.65        4.01     12.41 o
  -5  -7   4      306.91      346.48     20.28 o
  -4  -7   4      334.81      429.82     21.68 o
  -3  -7   4      555.68      610.92     21.44 o
  -2  -7   4      132.81      158.26     12.62 o
  -1  -7   4       52.65       50.85      2.47 o
   0  -7   4      258.82      180.47      6.44 o
   1  -7   4      460.26      457.96      6.30 o
   2  -7   4     5833.80     6184.26     69.27 o
   3  -7   4      528.83      557.68      9.91 o
   4  -7   4        9.58       10.99      3.53 o
   5  -7   4      130.90      142.35      8.23 o
   6  -7   4     1355.30     1592.21     55.55 o
   7  -7   4      501.59      565.82     63.15 o
   8  -7   4      465.51      494.71     72.37 o
   9  -7   4      273.46      338.32     32.06 o
  10  -7   4       59.57       45.50      9.20 o
  11  -7   4      135.97      111.06     19.99 o
 -10  -6   4       20.78       36.39     11.80 o
  -9  -6   4        2.96        6.12      7.17 o
  -8  -6   4       20.14        6.72     10.39 o
  -7  -6   4      191.25      193.56      7.75 o
  -6  -6   4       13.72       19.24      4.07 o
  -5  -6   4      605.34      741.72     27.75 o
  -4  -6   4     2368.47     2498.92     41.72 o
  -3  -6   4      177.03      194.83     12.29 o
  -2  -6   4      405.06      401.15     15.91 o
  -1  -6   4      258.62      271.20      4.11 o
   0  -6   4      107.33      110.73      4.69 o
   1  -6   4       93.04       85.59      4.41 o
   2  -6   4      263.66      223.53     12.32 o
   3  -6   4     2557.69     2429.43     36.03 o
   4  -6   4      475.48      520.93     30.04 o
   5  -6   4        9.54        4.56      6.73 o
   6  -6   4     1199.38     1385.87     54.84 o
   7  -6   4      122.65      168.78     14.24 o
   8  -6   4       77.80       53.88     12.97 o
   9  -6   4      334.65      350.65     33.09 o
  10  -6   4      330.40      333.39     34.83 o
  11  -6   4        4.48        0.18      6.82 o
 -11  -5   4      120.43      124.78     15.25 o
 -10  -5   4      222.85      240.15     25.73 o
  -9  -5   4      468.05      510.59     51.36 o
  -8  -5   4      170.96      170.02     10.22 o
  -7  -5   4      232.62      253.04      9.40 o
  -6  -5   4        2.90        3.69      1.33 o
  -5  -5   4      593.28      653.52      8.93 o
  -4  -5   4      883.78      865.77     35.71 o
  -3  -5   4      681.19      573.67     12.74 o
  -2  -5   4      855.76      898.27      9.66 o
  -1  -5   4     1616.67     1653.86     22.19 o
   0  -5   4      784.79      757.50     12.16 o
   1  -5   4       54.76       54.41      4.42 o
   2  -5   4     2269.34     2239.86     25.79 o
   3  -5   4      758.01      830.84     19.87 o
   4  -5   4       92.62       81.42      4.83 o
   5  -5   4       16.14       13.91      3.19 o
   6  -5   4     2191.96     2406.96     39.86 o
   7  -5   4      292.42      332.13     26.63 o
   8  -5   4      191.21      204.89     21.77 o
   9  -5   4      227.72      278.14     19.71 o
  10  -5   4        4.76        9.59      8.10 o
  11  -5   4       77.08       64.01     10.58 o
 -12  -4   4       53.15       48.86     13.83 o
 -11  -4   4        3.47      -11.07     11.07 o
 -10  -4   4       13.84       19.29      6.79 o
  -9  -4   4       83.82       86.14     11.07 o
  -8  -4   4      293.85      267.41     13.04 o
  -7  -4   4      217.92      235.67      7.16 o
  -6  -4   4       89.08      101.75      4.01 o
  -5  -4   4      281.53      314.88      5.64 o
  -4  -4   4      368.60      320.70      3.09 o
  -3  -4   4       66.81       75.41      3.18 o
  -2  -4   4     1222.43     1183.52     15.13 o
  -1  -4   4        3.93        0.05      0.87 o
   0  -4   4     1206.47     1091.80     12.77 o
   1  -4   4      511.81      465.60      9.55 o
   2  -4   4      258.66      261.46     16.16 o
   3  -4   4     2989.56     2636.04     33.20 o
   4  -4   4     3732.71     3590.77     40.05 o
   5  -4   4      233.84      203.33     11.75 o
   6  -4   4     1212.46     1240.66     19.84 o
   7  -4   4      429.60      469.04     35.23 o
   8  -4   4     1325.28     1399.57     46.07 o
   9  -4   4      497.07      524.83     48.50 o
  10  -4   4      610.22      640.82     68.73 o
  11  -4   4       41.55       37.27      7.81 o
  12  -4   4       34.79       34.80     17.26 o
 -13  -3   4       10.12       10.20      8.36 o
 -12  -3   4        2.34       27.58     11.31 o
 -11  -3   4       97.86       68.93     11.62 o
 -10  -3   4      940.23      941.28    131.70 o
  -9  -3   4      664.10      695.07     30.33 o
  -8  -3   4      115.57      122.01      6.30 o
  -7  -3   4       63.28       55.10      4.19 o
  -6  -3   4        1.39        6.46      2.51 o
  -5  -3   4      157.31      136.46      5.16 o
  -4  -3   4     7206.37     8001.14     63.00 o
  -3  -3   4     4099.34     4106.93     36.10 o
  -2  -3   4       28.83       28.30      1.82 o
  -1  -3   4     2845.01     2675.93     23.91 o
   0  -3   4     1418.74     1333.66     14.87 o
   1  -3   4     3775.07     3390.37     32.94 o
   2  -3   4       71.66       85.00      6.36 o
   3  -3   4      760.17      717.16     30.76 o
   4  -3   4     2766.57     2593.77     30.94 o
   5  -3   4       94.54       87.50      6.05 o
   6  -3   4     1523.99     1564.98     28.31 o
   7  -3   4      694.84      705.52     36.39 o
   8  -3   4      101.28      116.14     11.40 o
   9  -3   4       50.49       38.14      9.09 o
  10  -3   4        6.21        8.57      7.50 o
  11  -3   4        1.56        8.26      7.42 o
  12  -3   4       20.96       19.97      9.17 o
 -13  -2   4       73.37       78.45     17.26 o
 -12  -2   4      188.45      176.34     16.97 o
 -11  -2   4       18.08       28.06      6.16 o
 -10  -2   4        2.16        4.24      4.39 o
  -9  -2   4       82.29       84.84      5.36 o
  -8  -2   4      344.91      342.58     13.33 o
  -7  -2   4      301.47      310.71      9.95 o
  -6  -2   4      694.06      716.48      8.86 o
  -5  -2   4       62.75       73.15      3.47 o
  -4  -2   4      274.41      328.25      4.18 o
  -3  -2   4      986.20      992.90     12.43 o
  -2  -2   4       10.97       12.54      4.11 o
  -1  -2   4     2231.17     2137.92     22.67 o
   0  -2   4       60.67       63.72      3.20 o
   1  -2   4      247.84      244.96     14.08 o
   2  -2   4    31909.16    28622.75    208.56 o
   3  -2   4     3406.92     3233.71     30.19 o
   4  -2   4     1822.15     1773.36     27.66 o
   5  -2   4      945.86      888.08     13.37 o
   6  -2   4      686.54      713.01     19.51 o
   7  -2   4      169.61      147.31      8.29 o
   8  -2   4      687.66      746.62     69.86 o
   9  -2   4      407.00      313.46     40.62 o
  10  -2   4      475.44      425.88     65.60 o
  11  -2   4      181.14      197.05     13.65 o
  12  -2   4       18.41       10.73      9.42 o
 -13  -1   4        0.88        6.64      9.26 o
 -12  -1   4        2.58        3.76      3.32 o
 -11  -1   4      232.28      207.03     19.50 o
 -10  -1   4      252.53      268.90     21.43 o
  -9  -1   4       46.36       56.34      6.30 o
  -8  -1   4      221.78      216.39     12.16 o
  -7  -1   4       23.78       18.94      3.05 o
  -6  -1   4       22.56       26.59      3.09 o
  -5  -1   4      859.12      793.60     13.11 o
  -4  -1   4     5389.64     6084.40     49.77 o
  -3  -1   4    21464.45    20581.26    157.52 o
  -2  -1   4    18996.98    17720.77    159.78 o
  -1  -1   4     6209.30     6190.54     45.77 o
   0  -1   4    60327.27    51098.08    268.91 o
   1  -1   4    25904.87    22145.56    183.65 o
   2  -1   4     5523.87     5072.22     55.10 o
   3  -1   4       10.50       15.15      4.21 o
   4  -1   4       45.51       20.19      2.52 o
   5  -1   4      381.89      279.05      7.81 o
   6  -1   4     1184.64     1077.17     15.82 o
   7  -1   4      153.40      156.61      6.46 o
   8  -1   4      766.71      717.31     59.86 o
   9  -1   4        3.91        0.84      6.61 o
  10  -1   4       40.68       34.26      9.00 o
  11  -1   4       70.67       88.16     12.15 o
  12  -1   4       81.00       72.43     11.38 o
 -13   0   4       79.68       78.32     13.81 o
 -12   0   4       94.18       96.12      8.06 o
 -11   0   4      104.59      114.52     14.23 o
 -10   0   4        2.78        6.01      4.48 o
  -9   0   4      634.92      662.62     35.13 o
  -8   0   4     1841.60     2090.62     37.76 o
  -7   0   4     1861.40     1711.08     26.64 o
  -6   0   4     3443.28     3450.80     64.17 o
  -5   0   4      136.33      174.49      8.49 o
  -4   0   4      470.50      463.35      8.88 o
  -3   0   4      370.34      273.02      9.21 o
  -2   0   4    25595.62    23449.96    133.51 o
  -1   0   4     7459.88     6960.52     42.07 o
   0   0   4     1488.44     1669.26     39.49 o
   1   0   4       39.38       42.98      3.21 o
   2   0   4      166.31      175.35      7.51 o
   3   0   4        1.36       -2.27      2.27 o
   4   0   4     2619.15     2537.21     26.22 o
   5   0   4       75.51       91.81      5.12 o
   6   0   4       88.99      103.13      5.29 o
   7   0   4       17.77        7.66      3.29 o
   8   0   4      394.63      436.34     30.23 o
   9   0   4      257.14      231.13     22.19 o
  10   0   4      244.42      282.61     35.44 o
  11   0   4       42.03       35.52      8.53 o
  12   0   4        7.27       10.07      4.30 o
 -13   1   4      110.04       90.34     19.62 o
 -12   1   4       64.05       67.72      7.80 o
 -11   1   4        4.62        3.97      4.61 o
 -10   1   4       77.85       75.37     11.46 o
  -9   1   4       47.90       65.30      9.49 o
  -8   1   4       19.17       18.41      3.20 o
  -7   1   4        8.07       -3.67      4.60 o
  -6   1   4        1.44       -4.72      4.72 o
  -5   1   4     1017.07      884.42     15.46 o
  -4   1   4       41.13       49.03      3.33 o
  -3   1   4        5.77        3.01      3.31 o
  -2   1   4     9573.64     8671.45     52.57 o
  -1   1   4     6637.82     6830.18     41.84 o
   0   1   4     5689.73     5562.34     61.20 o
   1   1   4      133.47      134.05      7.73 o
   2   1   4      184.99      156.38      5.69 o
   3   1   4      505.22      478.56      8.79 o
   4   1   4      176.52      141.33      9.39 o
   5   1   4       39.57       11.42      5.46 o
   6   1   4     2200.92     2196.65     35.46 o
   7   1   4      825.38      879.91     23.42 o
   8   1   4      400.05      350.59     23.73 o
   9   1   4        0.38        2.20      2.99 o
  10   1   4       79.59       92.67     11.32 o
  11   1   4       58.38       68.73     10.62 o
  12   1   4       83.79       76.82     10.91 o
 -13   2   4       54.23       29.46     12.20 o
 -12   2   4       28.67       29.35      8.26 o
 -11   2   4       41.98       34.19      7.73 o
 -10   2   4        0.60        1.74     10.83 o
  -9   2   4     1170.83     1290.79     72.98 o
  -8   2   4     1400.54     1416.42     28.25 o
  -7   2   4     3121.06     3263.69     62.67 o
  -6   2   4     5233.06     4915.03     60.58 o
  -5   2   4      194.46      164.77      6.07 o
  -4   2   4      512.35      457.08     12.00 o
  -3   2   4      863.35      889.27     19.24 o
  -2   2   4      940.35      973.32     13.69 o
  -1   2   4     1892.55     1787.66     24.40 o
   0   2   4      654.19      507.40      8.09 o
   1   2   4      902.25      794.93     15.14 o
   2   2   4      629.53      549.68     11.25 o
   3   2   4       52.69       49.46      3.65 o
   4   2   4      700.59      786.13     15.34 o
   5   2   4       84.60       64.69      9.11 o
   6   2   4       21.90       23.57      3.90 o
   7   2   4      130.59      122.48      6.18 o
   8   2   4      253.85      247.68     16.61 o
   9   2   4      230.73      236.76     27.07 o
  10   2   4        1.35        0.64      6.35 o
  11   2   4        1.02       -3.89      3.89 o
 -13   3   4       90.01       92.12     10.88 o
 -12   3   4      263.98      317.10     33.81 o
 -11   3   4       93.37       88.64     18.67 o
 -10   3   4      271.65      270.04     15.18 o
  -9   3   4      640.25      670.84     57.33 o
  -8   3   4       15.43       11.55      2.61 o
  -7   3   4      625.74      615.99     16.16 o
  -6   3   4     3069.10     3336.24     46.01 o
  -5   3   4     3681.28     3437.32     38.51 o
  -4   3   4     1294.42     1247.80     23.37 o
  -3   3   4      765.16      680.58     15.31 o
  -2   3   4     2164.54     2175.74     28.54 o
  -1   3   4       19.28       -1.79      5.30 o
   0   3   4     1653.83     1836.08     34.21 o
   1   3   4      335.89      277.73      4.33 o
   2   3   4     1093.21     1000.14     15.90 o
   3   3   4      283.30      274.65      6.13 o
   4   3   4      276.64      301.81     12.25 o
   5   3   4        1.74        3.39      2.16 o
   6   3   4     1713.72     1677.04     33.18 o
   7   3   4     1241.25     1364.73     43.54 o
   8   3   4       38.65       37.44      3.65 o
   9   3   4        7.80        9.26      4.17 o
  10   3   4       30.14       30.25      7.29 o
  11   3   4       66.49       69.48     11.96 o
 -12   4   4       60.64       61.54      9.59 o
 -11   4   4       20.53       14.59      8.46 o
 -10   4   4      354.85      374.84     26.59 o
  -9   4   4      551.39      540.97     14.80 o
  -8   4   4      711.17      750.67     20.37 o
  -7   4   4      488.57      490.61     27.06 o
  -6   4   4     1456.80     1507.20     27.04 o
  -5   4   4      255.21      182.70      9.41 o
  -4   4   4        0.18        0.71      3.12 o
  -3   4   4       59.88       37.90      3.10 o
  -2   4   4      315.84      377.15     22.02 o
  -1   4   4     3243.82     3761.92     36.28 o
   0   4   4     2662.93     2640.65     34.00 o
   1   4   4       12.52       -3.26      4.81 o
   2   4   4     1044.92      977.97     12.47 o
   3   4   4      106.55       71.67      3.58 o
   4   4   4       81.45       87.21      4.66 o
   5   4   4        1.06        3.85      2.40 o
   6   4   4      346.37      393.64     25.92 o
   7   4   4      857.10      858.83     31.74 o
   8   4   4      224.64      235.05     14.86 o
   9   4   4      168.55      161.49     13.66 o
  10   4   4       92.65       87.70     12.09 o
 -12   5   4      310.05      261.20     39.64 o
 -11   5   4      525.41      615.79     95.06 o
 -10   5   4      389.30      379.24     22.83 o
  -9   5   4      718.68      708.46     30.30 o
  -8   5   4        1.85       -6.93      6.98 o
  -7   5   4     3180.12     3131.35    271.03 o
  -6   5   4     1668.15     1788.90     32.54 o
  -5   5   4      877.46      774.66     21.98 o
  -4   5   4     5595.24     5379.00     74.24 o
  -3   5   4      253.81      242.83      5.81 o
  -2   5   4      286.79      349.40      7.99 o
  -1   5   4      941.21      900.34     13.91 o
   0   5   4     2555.34     2925.60     28.00 o
   1   5   4      216.15      187.08      8.82 o
   2   5   4       27.25       37.45      3.37 o
   3   5   4       55.49       86.72      4.26 o
   4   5   4      746.65      802.28     14.45 o
   5   5   4      345.43      346.84      9.65 o
   6   5   4       64.81       71.84      3.49 o
   7   5   4       67.32       53.29      6.39 o
   8   5   4       23.78       26.93      6.06 o
   9   5   4       19.49        6.88      5.13 o
  10   5   4       13.83       13.54      8.66 o
 -12   6   4        6.87        8.94      6.29 o
 -11   6   4      112.25       96.87     11.32 o
 -10   6   4        1.96       23.35     13.88 o
  -9   6   4       87.07       79.44     14.81 o
  -8   6   4     1514.23     1555.07     65.30 o
  -7   6   4       81.22       85.70      7.35 o
  -6   6   4      218.66      205.43     13.28 o
  -5   6   4       25.23       35.42      2.84 o
  -4   6   4        2.32        7.53      2.50 o
  -3   6   4       70.25       37.99      3.70 o
  -2   6   4       68.19      102.27      7.82 o
  -1   6   4       36.63       61.64      8.36 o
   0   6   4     2214.95     2378.92     28.06 o
   1   6   4      568.64      542.92      8.73 o
   2   6   4      155.71      139.17      6.35 o
   3   6   4      225.41      236.18      8.22 o
   4   6   4      981.24      986.65     21.10 o
   5   6   4       30.78       45.67      4.74 o
   6   6   4      206.93      203.51     10.50 o
   7   6   4        4.56        5.14      3.18 o
   8   6   4      177.76      185.04     12.55 o
   9   6   4      168.25      142.37     23.26 o
  10   6   4       78.25       85.67     21.21 o
 -11   7   4      162.10      151.06     13.33 o
 -10   7   4      294.06      313.43     35.36 o
  -9   7   4      731.39      757.24     60.98 o
  -8   7   4      287.53      297.07     22.61 o
  -7   7   4       85.28       89.85     12.66 o
  -6   7   4      881.07     1015.16     92.27 o
  -5   7   4     2394.21     2616.71     46.00 o
  -4   7   4      967.34     1038.45     22.54 o
  -3   7   4      278.09      255.06      7.24 o
  -2   7   4        3.34        2.35      2.40 o
  -1   7   4      619.18      634.67      7.88 o
   0   7   4       87.82       97.03      4.46 o
   1   7   4      789.85      926.86     53.07 o
   2   7   4      570.96      542.32     12.19 o
   3   7   4      343.30      370.05     13.60 o
   4   7   4      400.14      380.65     16.47 o
   5   7   4      223.58      201.21      9.56 o
   6   7   4      168.91      167.38     15.21 o
   7   7   4       36.14       25.66      5.97 o
   8   7   4       14.68       23.45     10.78 o
   9   7   4        4.80       16.04     10.56 o
 -11   8   4       64.68       54.35     10.66 o
 -10   8   4       88.89      101.54     12.48 o
  -9   8   4      310.87      373.02     34.36 o
  -8   8   4      686.90      700.28     53.57 o
  -7   8   4       24.83       31.33      6.62 o
  -6   8   4       80.85       96.84      7.82 o
  -5   8   4      487.34      568.71     23.57 o
  -4   8   4      985.96      935.80     32.98 o
  -3   8   4      834.82      870.70     18.94 o
  -2   8   4     1486.56     1616.85     27.73 o
  -1   8   4       72.58       74.05      3.76 o
   0   8   4       49.34       58.52      4.23 o
   1   8   4       15.38       28.66      3.43 o
   2   8   4      161.57      148.06      8.69 o
   3   8   4       20.87       25.14      3.25 o
   4   8   4       12.95        7.54      2.53 o
   5   8   4       25.79       32.76      9.88 o
   6   8   4       24.10       36.40      8.73 o
   7   8   4        2.20        7.29      6.44 o
   8   8   4       39.73       49.01     13.75 o
   9   8   4       60.26       40.34     12.78 o
 -10   9   4      104.21      136.41     15.64 o
  -9   9   4        6.64       10.34     15.29 o
  -8   9   4        5.99       12.19      7.61 o
  -7   9   4        2.48       13.96      5.82 o
  -6   9   4      122.60      139.26     14.48 o
  -5   9   4      928.99     1183.30     43.11 o
  -4   9   4      147.38      147.04     14.56 o
  -3   9   4       71.72       84.53      6.13 o
  -2   9   4      163.60      168.69      8.79 o
  -1   9   4      555.02      605.01     17.48 o
   0   9   4        2.28        6.40      2.16 o
   1   9   4       28.41       18.59      2.94 o
   2   9   4      129.51      148.66      8.81 o
   3   9   4      154.06      147.56     11.43 o
   4   9   4       78.57      100.04     13.41 o
   5   9   4       33.30       17.59     14.35 o
   6   9   4       71.31       63.43     15.19 o
   7   9   4        9.80       18.89     11.98 o
 -10  10   4       49.29       26.60     29.02 o
  -9  10   4      422.14      486.88     37.58 o
  -8  10   4      307.90      303.24     33.60 o
  -7  10   4       90.12      110.26     14.58 o
  -6  10   4        0.24        2.90      6.26 o
  -5  10   4      386.34      440.74     37.63 o
  -4  10   4      150.42      135.70     12.45 o
  -3  10   4     1119.44     1188.89     44.40 o
  -2  10   4     2274.62     2490.15     82.00 o
  -1  10   4      245.15      259.37     12.09 o
   0  10   4        1.00        5.99      2.41 o
   1  10   4        2.31        2.32      2.92 o
   2  10   4        0.54        9.66      4.45 o
   3  10   4       41.55       20.37      6.08 o
   4  10   4       14.20       25.57     12.81 o
   5  10   4        8.93      -10.78     11.35 o
   6  10   4        4.15        0.91      6.79 o
  -9  11   4       15.80       16.16      6.93 o
  -8  11   4       59.02       36.26      9.74 o
  -7  11   4      149.53      145.53     15.62 o
  -6  11   4      364.36      381.64     41.86 o
  -5  11   4       19.85       14.61      6.58 o
  -4  11   4        3.51        4.68      7.48 o
  -3  11   4      192.73      197.79     12.29 o
  -2  11   4       22.70       14.85      5.16 o
  -1  11   4       56.54       47.37      5.89 o
   0  11   4      112.16      113.59     11.34 o
   1  11   4       54.91       55.46      8.26 o
   2  11   4       56.43       55.66     10.47 o
   3  11   4       51.09       67.81     11.08 o
   4  11   4       19.59        8.22      8.87 o
   5  11   4       38.99       39.56     14.21 o
  -9  12   4      167.75      155.19     15.85 o
  -8  12   4      343.86      341.95     49.91 o
  -7  12   4       86.54       89.22      9.64 o
  -6  12   4       30.19       21.40      6.88 o
  -5  12   4        5.12        7.38      7.21 o
  -4  12   4      131.35      151.26     17.49 o
  -3  12   4      555.72      591.37     55.75 o
  -2  12   4      371.01      361.22     29.61 o
  -1  12   4      179.05      180.89     15.58 o
   0  12   4      119.84      126.74     16.04 o
   1  12   4       28.60       23.38      9.41 o
   2  12   4        3.17        3.11      5.12 o
   3  12   4        3.42       -6.63     17.15 o
  -8  13   4      124.37       74.48     13.71 o
  -7  13   4      251.79      218.89     23.20 o
  -6  13   4      175.13      126.66     14.04 o
  -5  13   4      176.35      164.82     13.72 o
  -4  13   4      182.56      193.85     21.22 o
  -3  13   4       10.52       16.56      5.29 o
  -2  13   4       55.84       63.85     12.65 o
  -1  13   4       47.64       48.49      8.97 o
   0  13   4      114.26      101.96     15.73 o
   1  13   4       15.56       19.73      8.56 o
   2  13   4        0.36       -7.90      9.56 o
  -7  14   4       16.66        9.86      5.08 o
  -6  14   4        9.26       22.99      7.82 o
  -5  14   4        2.05       -5.25      5.49 o
  -4  14   4       10.75       11.31      5.59 o
  -3  14   4       72.73       62.41     12.08 o
  -2  14   4       82.49       89.99     22.46 o
  -1  14   4       17.37       20.15      7.91 o
   0  14   4       29.66        3.86      6.44 o
   1  14   4        0.05       -4.96      9.53 o
  -6  15   4      150.12      104.73     14.12 o
  -5  15   4       63.86       55.47     16.22 o
  -1  15   4       42.79       34.65      7.19 o
   3 -16   5       99.51       90.08     19.53 o
   4 -16   5       65.34       49.93     13.87 o
   0 -15   5       24.99       36.67     11.96 o
   1 -15   5        9.92       -0.11     10.03 o
   2 -15   5       38.16       17.89     11.75 o
   3 -15   5       48.05       35.08      6.85 o
   5 -15   5      217.50      192.91     26.92 o
   6 -15   5        9.89       11.18      5.36 o
   7 -15   5        9.41        7.62      4.64 o
  -1 -14   5        1.14        5.32     20.36 o
   0 -14   5       39.01       60.48     10.48 o
   1 -14   5       51.05       65.55     12.75 o
   3 -14   5      111.89       99.11     12.63 o
   4 -14   5       59.79       67.70      9.16 o
   5 -14   5       11.48       18.80      4.59 o
   6 -14   5        1.50        8.56      4.95 o
   7 -14   5       18.50       11.67      7.83 o
  -3 -13   5       95.84      106.60     10.72 o
  -2 -13   5      201.74      212.99     18.30 o
  -1 -13   5      296.70      304.56     18.10 o
   0 -13   5      284.98      309.32     47.37 o
   1 -13   5        0.18        4.85      3.84 o
   2 -13   5       33.15       32.25      8.37 o
   3 -13   5        0.52       -7.99      7.99 o
   4 -13   5       85.91       98.90     12.86 o
   5 -13   5      322.81      355.54     26.15 o
   6 -13   5       45.15       54.47      8.82 o
   7 -13   5        3.73       11.29      6.63 o
   8 -13   5       70.17       69.85     10.07 o
  -4 -12   5        8.83       16.20      6.76 o
  -3 -12   5        3.06        5.78      8.14 o
  -2 -12   5       64.33       72.05     26.78 o
  -1 -12   5        0.75       -6.59      8.37 o
   0 -12   5      150.14      137.69     20.68 o
   1 -12   5      914.07     1022.30     85.05 o
   2 -12   5       45.40       37.19      8.44 o
   3 -12   5       31.04       21.66      4.58 o
   4 -12   5       11.05        2.97      8.85 o
   5 -12   5       21.22        5.96      7.64 o
   6 -12   5       29.53       21.94      8.30 o
   7 -12   5      235.67      210.87     13.53 o
   8 -12   5       30.21       13.52      6.60 o
  -6 -11   5       10.76       17.96     10.55 o
  -5 -11   5        1.82        3.51      6.70 o
  -4 -11   5       49.16       50.16      8.53 o
  -3 -11   5        3.21        8.86      5.09 o
  -2 -11   5       15.67       17.49      6.63 o
  -1 -11   5      444.16      409.31     35.90 o
   0 -11   5      260.80      265.90     22.79 o
   1 -11   5       24.28       22.69      6.49 o
   2 -11   5      323.43      355.05     14.95 o
   3 -11   5      836.83      919.17     52.64 o
   4 -11   5      758.96      699.93     49.65 o
   5 -11   5      349.10      343.99     27.32 o
   6 -11   5       97.09       90.18     14.80 o
   7 -11   5       44.30       31.78      7.90 o
   8 -11   5       19.55       37.33      8.19 o
   9 -11   5        0.05       10.82      4.18 o
  -7 -10   5       23.40       10.85     23.09 o
  -6 -10   5       87.59       84.36     13.79 o
  -5 -10   5       67.03       59.66     10.30 o
  -4 -10   5        3.83       -0.01      3.84 o
  -3 -10   5        0.29       -5.44      5.44 o
  -2 -10   5       10.74       11.71      4.20 o
  -1 -10   5      642.04      676.16     48.10 o
   0 -10   5      690.93      727.93     42.49 o
   1 -10   5      195.99      227.93     11.89 o
   2 -10   5      789.69      855.67     20.73 o
   3 -10   5      138.89      144.08      6.38 o
   4 -10   5      650.78      605.86     33.28 o
   5 -10   5      205.31      197.92     16.15 o
   6 -10   5      261.36      294.41     18.24 o
   7 -10   5      583.33      640.04     63.27 o
   8 -10   5      204.49      186.80     20.45 o
   9 -10   5        7.74       18.68      8.53 o
  -8  -9   5      135.94      127.51     11.82 o
  -7  -9   5       12.85       11.60      7.73 o
  -6  -9   5       52.13       56.53      6.72 o
  -5  -9   5        2.59        3.88      4.15 o
  -4  -9   5       67.95       42.52      4.21 o
  -3  -9   5        7.97        9.04      6.62 o
  -2  -9   5      199.94      237.72     17.36 o
  -1  -9   5      870.87      846.80      9.14 o
   0  -9   5      106.90      114.21      5.37 o
   1  -9   5       74.61       97.87     14.44 o
   2  -9   5        4.38        8.12      6.95 o
   3  -9   5     1206.66     1293.47     23.34 o
   4  -9   5      315.30      346.15     13.68 o
   5  -9   5      373.55      388.27     40.05 o
   6  -9   5      245.42      302.58     21.04 o
   7  -9   5      165.74      169.06     13.93 o
   8  -9   5        2.18       10.50      8.18 o
   9  -9   5        6.20       -7.99      7.99 o
  10  -9   5        7.45        7.31      6.94 o
  -9  -8   5       20.74       17.49     12.86 o
  -8  -8   5       29.21       33.89      9.30 o
  -7  -8   5       23.19        2.24      6.75 o
  -6  -8   5        0.35        5.66      5.20 o
  -5  -8   5        2.47       -3.02      5.44 o
  -4  -8   5      321.87      303.33     17.58 o
  -3  -8   5       70.70       92.52      5.77 o
  -2  -8   5       59.39       68.76      5.67 o
  -1  -8   5      912.04      979.36     15.19 o
   0  -8   5      423.27      402.17      7.86 o
   1  -8   5      576.28      544.39      6.52 o
   2  -8   5     2027.87     2014.92     26.82 o
   3  -8   5      433.18      433.82     12.58 o
   4  -8   5        7.85       16.34      6.92 o
   5  -8   5      207.98      192.64     10.50 o
   6  -8   5     1398.81     1535.49     51.05 o
   7  -8   5     1022.84     1081.18     83.68 o
   8  -8   5      420.50      419.75     38.66 o
   9  -8   5      159.85      161.51     18.79 o
  10  -8   5        0.58       -3.18     10.61 o
 -10  -7   5       17.41      -13.24     13.45 o
  -9  -7   5        9.53       -4.33      9.16 o
  -8  -7   5       11.03       -0.37      6.75 o
  -7  -7   5      314.29      333.81     28.96 o
  -6  -7   5       16.17        3.31      4.53 o
  -5  -7   5       58.54       82.86      7.23 o
  -4  -7   5     1167.99     1244.88     30.80 o
  -3  -7   5       40.34       42.81      5.48 o
  -2  -7   5       31.88       28.36      3.30 o
  -1  -7   5       27.23       27.14      2.32 o
   0  -7   5      314.45      325.07      5.19 o
   1  -7   5       13.52       11.30      1.53 o
   2  -7   5     2119.43     2313.04     27.38 o
   3  -7   5     1382.35     1345.18     20.60 o
   4  -7   5      307.70      317.44     18.06 o
   5  -7   5     1358.18     1451.50     26.25 o
   6  -7   5        7.83        7.92     14.12 o
   7  -7   5      107.66      121.64     13.66 o
   8  -7   5      101.44      107.31     13.49 o
   9  -7   5       81.20       90.29     12.67 o
  10  -7   5        1.41       -1.21      5.11 o
  11  -7   5        4.37       10.00      7.16 o
 -11  -6   5      164.79      168.05     22.18 o
 -10  -6   5      136.97      164.59     15.90 o
  -9  -6   5       65.31       77.36     13.21 o
  -8  -6   5      153.63      139.79     19.71 o
  -7  -6   5       95.05       89.63      6.04 o
  -6  -6   5      174.50      156.20      4.60 o
  -5  -6   5       11.73        2.97      3.73 o
  -4  -6   5       14.22       11.07     11.25 o
  -3  -6   5      150.82      160.87     10.20 o
  -2  -6   5       38.93       40.10      3.86 o
  -1  -6   5      437.79      354.81      5.71 o
   0  -6   5      596.29      603.22      9.75 o
   1  -6   5     2791.03     2691.67     25.66 o
   2  -6   5      544.62      506.93      6.52 o
   3  -6   5        6.77       -2.74      2.74 o
   4  -6   5      273.95      263.07     13.31 o
   5  -6   5     1119.93     1124.29     21.95 o
   6  -6   5      577.28      545.11     39.20 o
   7  -6   5       30.78       48.24      5.67 o
   8  -6   5      847.27      887.93     68.24 o
   9  -6   5      263.92      251.59     23.84 o
  10  -6   5        3.18        3.04     11.65 o
  11  -6   5       66.14       58.51     10.37 o
 -11  -5   5        2.98      -11.77     11.77 o
 -10  -5   5        2.98       -7.74     11.14 o
  -9  -5   5        1.51        8.25     15.23 o
  -8  -5   5      556.24      597.16     26.27 o
  -7  -5   5      151.67      163.41      7.99 o
  -6  -5   5       41.46       32.98      2.57 o
  -5  -5   5      525.97      529.02     11.04 o
  -4  -5   5     1072.81     1228.31     15.56 o
  -3  -5   5     3136.92     3117.06     42.37 o
  -2  -5   5      146.49      191.65      3.83 o
  -1  -5   5      548.18      537.70      9.06 o
   0  -5   5       36.55       43.30      3.14 o
   1  -5   5      947.74      923.72     15.20 o
   2  -5   5     1017.57      891.50     14.90 o
   3  -5   5      413.31      337.07     20.04 o
   4  -5   5     2815.26     2598.53     37.82 o
   5  -5   5     2122.85     2115.69     27.51 o
   6  -5   5      320.76      290.59     16.34 o
   7  -5   5       13.20        3.30      4.78 o
   8  -5   5      153.10      193.95     20.52 o
   9  -5   5      465.87      517.75     56.88 o
  10  -5   5       24.77       46.62     12.52 o
  11  -5   5        0.60        9.48     16.20 o
 -12  -4   5       44.88       36.50     11.09 o
 -11  -4   5      142.28      117.07     13.01 o
 -10  -4   5      474.16      489.60     56.37 o
  -9  -4   5      514.68      564.26     36.46 o
  -8  -4   5      220.89      222.87     11.68 o
  -7  -4   5        0.80        0.93      2.07 o
  -6  -4   5      202.61      221.84      6.23 o
  -5  -4   5      135.94      130.95      5.78 o
  -4  -4   5      179.25      176.48      6.03 o
  -3  -4   5      132.95      133.43      3.82 o
  -2  -4   5      740.93      708.93     11.74 o
  -1  -4   5       63.08       47.49      3.02 o
   0  -4   5       13.43       16.81      1.80 o
   1  -4   5     2994.33     2946.44     26.47 o
   2  -4   5       78.32       76.35      4.77 o
   3  -4   5     2357.53     2307.53     29.93 o
   4  -4   5     1900.64     1888.46     28.28 o
   5  -4   5     1113.52     1152.86     20.87 o
   6  -4   5      847.72      868.81     31.63 o
   7  -4   5      822.43      960.05     36.09 o
   8  -4   5      128.99      146.97     15.16 o
   9  -4   5      393.35      431.57     46.09 o
  10  -4   5        9.70       21.47      7.06 o
  11  -4   5        3.56        4.92     11.38 o
 -13  -3   5       72.82       70.51     15.76 o
 -12  -3   5       69.57       89.09     18.97 o
 -11  -3   5        7.38       -9.21      9.83 o
 -10  -3   5        4.64        8.07      4.69 o
  -9  -3   5      169.02      150.84     12.22 o
  -8  -3   5       63.80       74.58      4.68 o
  -7  -3   5       16.53       14.06      2.67 o
  -6  -3   5     1138.29     1192.06     15.62 o
  -5  -3   5      437.34      448.90      7.29 o
  -4  -3   5      510.07      473.94      8.80 o
  -3  -3   5      854.36      752.74     13.06 o
  -2  -3   5      208.36      168.77      3.53 o
  -1  -3   5      132.66      145.91      8.21 o
   0  -3   5      227.88      215.57      3.78 o
   1  -3   5     1247.43     1319.51     15.63 o
   2  -3   5    10292.18    10024.53     66.13 o
   3  -3   5    12186.76    11915.43     88.15 o
   4  -3   5       15.19       18.61      6.02 o
   5  -3   5      960.84      918.15     15.21 o
   6  -3   5      860.35      873.99     16.94 o
   7  -3   5      331.10      293.82     24.00 o
   8  -3   5      960.45     1047.25     62.75 o
   9  -3   5      406.93      451.91     39.62 o
  10  -3   5      601.51      606.47     67.42 o
  11  -3   5      127.27      114.52     10.53 o
 -12  -2   5       31.08       31.27     11.72 o
 -11  -2   5      225.55      193.24     12.71 o
 -10  -2   5      795.41      728.64     47.54 o
  -9  -2   5      495.15      541.45     24.57 o
  -8  -2   5       76.90       74.88      4.65 o
  -7  -2   5      703.18      688.48     15.39 o
  -6  -2   5      779.13      832.56      9.28 o
  -5  -2   5       31.86       36.54      3.06 o
  -4  -2   5     2792.53     3074.23     30.99 o
  -3  -2   5     1404.86     1436.87     13.43 o
  -2  -2   5     1392.41     1430.50     14.23 o
  -1  -2   5     8560.47     7987.43     67.85 o
   0  -2   5     2496.09     2454.55     25.37 o
   1  -2   5    14724.68    14206.67    156.88 o
   2  -2   5      332.03      335.51      7.30 o
   3  -2   5      591.05      540.97     12.66 o
   4  -2   5     2107.74     2017.52     24.81 o
   5  -2   5      844.44      762.45     13.16 o
   6  -2   5      548.66      592.23     32.81 o
   7  -2   5      431.22      419.17     22.50 o
   8  -2   5        3.30        5.80      6.11 o
   9  -2   5       46.79       36.91      5.53 o
  10  -2   5       53.37       40.50      9.39 o
  11  -2   5       22.35       25.79      7.69 o
  12  -2   5        1.02        0.22     14.11 o
 -12  -1   5      178.28      180.95     21.61 o
 -11  -1   5        3.57        9.54      5.20 o
 -10  -1   5       61.03       74.34     10.23 o
  -9  -1   5      150.56      139.73      7.51 o
  -8  -1   5      400.49      453.78     17.19 o
  -7  -1   5      513.41      487.89     14.75 o
  -6  -1   5       49.44       32.30      2.55 o
  -5  -1   5      163.47      203.37      7.48 o
  -4  -1   5        7.66       -0.51      1.64 o
  -3  -1   5     2057.41     2066.59     25.78 o
  -2  -1   5       36.39       29.78      2.75 o
  -1  -1   5     9104.57     8243.30     49.66 o
   0  -1   5     1814.89     1443.11     43.96 o
   1  -1   5     9523.14     9157.42     55.45 o
   2  -1   5     5045.06     4828.52     42.42 o
   3  -1   5     5308.08     5212.51     34.86 o
   4  -1   5       66.44       40.78      4.93 o
   5  -1   5     1323.69     1319.36     18.47 o
   6  -1   5      478.12      468.65     12.29 o
   7  -1   5        0.91       -2.88      2.88 o
   8  -1   5      672.98      651.96     52.15 o
   9  -1   5      422.72      373.65     46.39 o
  10  -1   5      329.68      328.16     36.71 o
  11  -1   5      102.34      111.98     12.79 o
  12  -1   5        1.49       14.62      6.50 o
 -13   0   5        3.77        9.62      7.99 o
 -12   0   5        0.51        1.32      5.58 o
 -11   0   5      202.37      190.60     15.23 o
 -10   0   5      206.02      204.40     18.03 o
  -9   0   5       63.05       62.71      4.85 o
  -8   0   5        2.64       -0.18      3.77 o
  -7   0   5        4.63        4.79      3.86 o
  -6   0   5       70.35       84.44      4.03 o
  -5   0   5     3344.70     3348.77     30.41 o
  -4   0   5     4604.77     4685.11     40.72 o
  -3   0   5     2692.70     2524.10     22.06 o
  -2   0   5     3210.74     2993.61     33.21 o
  -1   0   5     6091.13     5694.90     69.94 o
   0   0   5       70.12      112.29      6.95 o
   1   0   5       15.16       14.91      8.48 o
   2   0   5       61.59       84.44      4.02 o
   3   0   5     1660.51     1576.32     23.78 o
   4   0   5      865.56      882.17     18.23 o
   5   0   5     1676.52     1597.46     19.94 o
   6   0   5     1230.87     1329.99     21.50 o
   7   0   5      969.26      991.50     37.21 o
   8   0   5       55.40       57.24      5.04 o
   9   0   5       34.56       45.65     10.72 o
  10   0   5       52.38       61.05      9.80 o
  11   0   5       58.70       46.99      9.85 o
  12   0   5        5.01        2.88      5.32 o
 -13   1   5      164.24      144.31     19.45 o
 -12   1   5       71.20       87.42      8.66 o
 -11   1   5      120.30      130.17     14.00 o
 -10   1   5       47.42       49.85      6.83 o
  -9   1   5       69.80       82.27      6.36 o
  -8   1   5     1868.32     1860.98     30.81 o
  -7   1   5     3398.86     3619.57     57.06 o
  -6   1   5      498.93      553.39      8.09 o
  -5   1   5     1374.95     1212.28     22.14 o
  -4   1   5        3.56       -4.63      4.63 o
  -3   1   5     1589.75     1382.13     17.53 o
  -2   1   5     1072.67     1143.72     15.60 o
  -1   1   5        7.87       19.38      6.01 o
   0   1   5     5097.36     5022.68    120.39 o
   1   1   5      610.24      502.58     19.53 o
   2   1   5      448.86      379.20      8.39 o
   3   1   5     2738.51     2925.93     30.26 o
   4   1   5      941.03      888.38     19.37 o
   5   1   5       48.66       51.58      5.47 o
   6   1   5       23.25       16.91      3.84 o
   7   1   5       12.94        1.33      5.64 o
   8   1   5      449.68      429.98     38.29 o
   9   1   5      330.35      328.36     30.76 o
  10   1   5        4.22        1.01      5.88 o
  11   1   5        1.71       10.50     14.91 o
  12   1   5        2.01       -6.08      6.36 o
 -13   2   5      156.29      143.27     20.71 o
 -12   2   5      230.70      261.66     29.23 o
 -11   2   5       61.32       69.57     10.46 o
 -10   2   5       52.34       64.55      7.35 o
  -9   2   5      114.28       99.97     16.47 o
  -8   2   5      288.95      293.18      9.37 o
  -7   2   5      627.39      554.76     13.29 o
  -6   2   5      948.20      996.96     15.80 o
  -5   2   5       99.41       92.17      5.25 o
  -4   2   5     4759.84     4908.62     66.77 o
  -3   2   5      110.74       84.75      5.63 o
  -2   2   5     1335.06     1339.24     17.70 o
  -1   2   5    10180.23    10468.20     76.98 o
   0   2   5       10.51       10.32      5.22 o
   1   2   5      213.12      153.03      7.99 o
   2   2   5        1.78       -2.50      2.50 o
   3   2   5       61.49       73.20      4.45 o
   4   2   5        3.60        6.28      2.47 o
   5   2   5      965.49     1014.16     19.30 o
   6   2   5      447.48      437.16     20.15 o
   7   2   5     1675.28     1838.55     57.19 o
   8   2   5       17.30       13.79      4.65 o
   9   2   5      178.87      187.38     16.24 o
  10   2   5       66.46       63.35      7.88 o
  11   2   5       83.11       74.23     12.15 o
 -13   3   5       73.44       59.36     10.70 o
 -12   3   5       91.08       94.65     23.29 o
 -11   3   5      170.34      220.06     48.38 o
 -10   3   5      382.11      375.28     21.45 o
  -9   3   5      525.04      558.73     22.45 o
  -8   3   5      687.05      630.44     12.19 o
  -7   3   5     3418.94     3519.35     70.86 o
  -6   3   5      397.53      411.97     12.61 o
  -5   3   5       94.06       65.70     11.28 o
  -4   3   5       23.26       43.83      8.38 o
  -3   3   5      249.04      274.11     14.27 o
  -2   3   5     5445.06     5110.70     59.77 o
  -1   3   5     2104.04     1995.96     29.61 o
   1   3   5     2009.39     1768.07     20.56 o
   2   3   5      907.19      774.92     14.53 o
   3   3   5      840.88      881.75     13.86 o
   4   3   5       10.29        8.98      2.21 o
   5   3   5       13.08       16.48      2.73 o
   6   3   5      519.70      582.93     15.79 o
   7   3   5      545.95      554.94     29.64 o
   8   3   5      138.05      139.57     15.47 o
   9   3   5      121.23      142.58     10.92 o
  10   3   5        1.30       -4.67      4.67 o
 -12   4   5      379.78      412.03     37.17 o
 -11   4   5      392.31      414.90     43.71 o
 -10   4   5       68.10       59.06     11.84 o
  -9   4   5      321.15      328.22     27.37 o
  -8   4   5      229.92      271.83     18.01 o
  -7   4   5      203.37      149.68     13.30 o
  -6   4   5     2202.34     2041.99     31.96 o
  -5   4   5      445.51      396.16     20.83 o
  -4   4   5        4.61        4.91      4.35 o
  -3   4   5     1341.78     1332.01     24.12 o
  -2   4   5     3071.44     3037.71     65.72 o
  -1   4   5       70.98       69.67      3.79 o
   1   4   5     3508.55     3566.18     35.42 o
   2   4   5      236.30      227.15     11.29 o
   3   4   5      695.48      703.57      9.40 o
   4   4   5       34.56       30.96      3.21 o
   5   4   5     1095.67     1155.66     18.22 o
   6   4   5      494.64      497.47     22.25 o
   7   4   5      351.14      309.83     14.92 o
   8   4   5       53.15       44.34      5.97 o
   9   4   5       39.21       36.87      5.29 o
  10   4   5       25.43       21.54      6.59 o
 -12   5   5        0.72       -1.00     13.25 o
 -11   5   5       32.32       31.58      9.58 o
 -10   5   5      276.12      256.08     25.72 o
  -9   5   5      752.41      880.16     61.59 o
  -8   5   5      738.36      832.45     79.56 o
  -7   5   5     1175.34     1203.42     50.13 o
  -6   5   5     2397.73     2660.06     45.59 o
  -5   5   5      497.84      525.05     26.00 o
  -3   5   5     4048.37     4353.70     58.96 o
  -2   5   5       20.75       24.66      3.40 o
  -1   5   5      267.91      279.21     13.74 o
   0   5   5      494.09      572.92      6.52 o
   1   5   5     2626.60     2759.45     36.50 o
   2   5   5      385.76      375.33     23.95 o
   3   5   5      313.52      261.14     13.85 o
   4   5   5      146.82      164.53      7.88 o
   5   5   5      101.96      101.29      4.85 o
   6   5   5      476.62      434.13     18.01 o
   7   5   5      183.27      207.31     13.48 o
   8   5   5      174.65      152.23     11.10 o
   9   5   5      191.35      167.73     21.33 o
  10   5   5       27.09       18.12     11.49 o
 -12   6   5      414.28      425.83     49.18 o
 -11   6   5       75.35       70.04      9.46 o
 -10   6   5      417.69      417.88     44.58 o
  -9   6   5     1201.93     1415.71    802.61 o
  -8   6   5        4.27       22.68      6.32 o
  -7   6   5       46.32       59.54      4.72 o
  -6   6   5     3041.54     3194.66     61.37 o
  -5   6   5     2136.24     2055.65     36.87 o
  -4   6   5      150.57      133.46      6.92 o
  -3   6   5     1675.19     1615.82     27.72 o
  -2   6   5      437.40      458.28     15.18 o
  -1   6   5       26.66       21.77      2.66 o
   0   6   5     1205.02     1295.22     18.54 o
   1   6   5       46.00       37.75      2.20 o
   2   6   5      109.98      102.29      6.55 o
   3   6   5      219.27      198.20      8.35 o
   4   6   5      221.47      206.74      9.86 o
   5   6   5      288.79      291.67     14.71 o
   6   6   5       34.45       39.55      5.79 o
   7   6   5      140.46      118.15     12.49 o
   8   6   5        1.60        0.98      4.97 o
   9   6   5        5.37       -1.47      8.17 o
 -11   7   5      114.07      135.82     22.25 o
 -10   7   5       29.80       46.71     10.23 o
  -9   7   5      235.56      233.65     23.15 o
  -8   7   5        9.16       10.42     11.42 o
  -7   7   5      319.71      338.80     24.85 o
  -6   7   5       79.46       63.48      9.20 o
  -5   7   5       29.70       39.89      8.26 o
  -4   7   5      251.39      241.68      6.20 o
  -3   7   5      162.70      175.48      8.22 o
  -2   7   5      151.10      129.81      6.28 o
  -1   7   5      228.87      251.63     10.81 o
   0   7   5      302.21      278.28     11.26 o
   1   7   5        8.50       30.77      3.95 o
   2   7   5       53.85       46.69      3.52 o
   3   7   5      365.32      382.50     32.78 o
   4   7   5      187.25      173.76      8.51 o
   5   7   5       22.22       14.45      3.95 o
   6   7   5       76.87       60.33      6.75 o
   7   7   5      127.92      139.19     16.45 o
   8   7   5      139.67      128.07     21.17 o
   9   7   5       87.30       77.75     17.21 o
 -10   8   5      198.89      181.93     20.42 o
  -9   8   5      199.45      229.25     24.93 o
  -8   8   5       55.57       78.89     34.85 o
  -7   8   5        3.81       -3.59      3.91 o
  -6   8   5      693.53      690.74     72.28 o
  -5   8   5     1499.60     1510.86     64.48 o
  -4   8   5      599.29      625.23     15.53 o
  -3   8   5       92.77       81.64      6.09 o
  -2   8   5       65.80       58.08      4.25 o
  -1   8   5       22.43       21.02      2.23 o
   0   8   5      243.08      257.65     10.61 o
   1   8   5       53.36       51.18      2.35 o
   2   8   5      123.32      114.35     11.37 o
   3   8   5      213.47      205.32     11.34 o
   4   8   5       70.13       70.59      8.29 o
   5   8   5       82.61       89.05      9.48 o
   6   8   5       22.78       37.23     13.66 o
   7   8   5        8.55       -2.64     10.68 o
   8   8   5        2.31        1.13      5.90 o
   9   8   5       48.60       17.75     12.76 o
 -10   9   5      343.20      372.74     32.60 o
  -9   9   5      696.66      689.88     77.51 o
  -8   9   5      922.66      958.45     89.07 o
  -7   9   5      406.39      476.31     42.74 o
  -6   9   5       90.99       97.31      8.90 o
  -5   9   5        8.85        0.85      8.84 o
  -4   9   5      683.92      816.53     51.95 o
  -3   9   5      436.55      445.55     32.20 o
  -2   9   5        2.51        0.28      2.84 o
  -1   9   5      418.62      475.34     40.32 o
   0   9   5        3.48       12.12      3.01 o
   1   9   5        1.51        2.43      3.40 o
   2   9   5       12.48       14.20      3.73 o
   3   9   5       42.04       37.95      5.60 o
   4   9   5       16.76       23.79      6.84 o
   5   9   5        0.34       22.19     10.62 o
   6   9   5        1.68       10.88      7.20 o
   7   9   5       57.99       46.27     19.39 o
 -10  10   5       23.96       18.20      7.92 o
  -9  10   5        0.38       -9.27      9.27 o
  -8  10   5       12.66        9.43     17.53 o
  -7  10   5      682.68      740.01     75.03 o
  -6  10   5      125.89      131.04     17.91 o
  -5  10   5       12.67       12.62      5.71 o
  -4  10   5       26.36       45.76      4.74 o
  -3  10   5       56.13       68.04      4.61 o
  -2  10   5        6.71       -1.22      3.22 o
  -1  10   5       50.94       44.07      3.59 o
   0  10   5       62.55       61.06      5.43 o
   1  10   5       95.47      112.68     10.12 o
   2  10   5      184.28      155.12     17.34 o
   3  10   5      112.80      119.09     14.60 o
   4  10   5      132.02      140.07     14.98 o
   5  10   5      214.18      190.20     40.42 o
   6  10   5       42.62       35.49      5.99 o
  -9  11   5      449.94      414.82     31.77 o
  -8  11   5      494.16      503.91     49.87 o
  -7  11   5       40.15       45.70      9.04 o
  -6  11   5      342.80      315.68     35.11 o
  -5  11   5        0.30       -6.89      7.01 o
  -4  11   5      198.94      226.02     20.92 o
  -3  11   5      618.21      623.82     43.62 o
  -2  11   5      394.22      391.45     22.86 o
  -1  11   5      296.77      277.29     16.77 o
   0  11   5        1.33        6.29      3.20 o
   1  11   5       59.19       53.94      8.17 o
   2  11   5        0.19       -4.06      4.22 o
   3  11   5        0.05      -12.06     12.06 o
   4  11   5        1.03       11.46      9.76 o
   5  11   5        5.02        6.87     10.76 o
  -8  12   5      152.82      159.27     13.20 o
  -7  12   5      141.48      101.58     11.31 o
  -6  12   5       95.10      109.69     11.37 o
  -5  12   5      207.68      205.06     21.41 o
  -4  12   5       10.33       16.20      6.47 o
  -3  12   5       21.92       12.72      4.81 o
  -2  12   5        5.41        3.62      3.58 o
  -1  12   5       17.85       11.68      5.30 o
   0  12   5        5.45        5.98      4.39 o
   1  12   5       22.87       -9.12      9.12 o
   2  12   5        2.07        7.34      9.65 o
   3  12   5       15.83        4.09     25.95 o
  -8  13   5      108.07      148.02     15.81 o
  -7  13   5       71.21       83.32     16.97 o
  -6  13   5       34.20       37.10     16.41 o
  -5  13   5        1.17       -0.84     11.41 o
  -4  13   5      122.39      112.03     11.11 o
  -3  13   5      183.93      184.36     12.73 o
  -2  13   5      171.75      165.43     11.27 o
  -1  13   5       96.26       98.93      9.68 o
   0  13   5        8.07       13.51      8.72 o
   1  13   5       44.05       32.45     14.75 o
   2  13   5       19.58       20.71      9.66 o
  -7  14   5      224.35      182.08     22.98 o
  -6  14   5      165.16      165.46     14.36 o
  -5  14   5      112.50      116.17     19.28 o
  -4  14   5       13.42       16.15      7.14 o
  -3  14   5        3.98       23.89      9.11 o
  -2  14   5       20.58       42.80     13.01 o
  -1  14   5       20.97       13.92      9.28 o
   0  14   5       13.83       -7.09      8.98 o
  -6  15   5        2.42       -9.31      9.31 o
  -5  15   5       47.38       24.18     10.72 o
   3 -16   6       25.62       22.82      9.20 o
   1 -15   6       61.56       56.75     14.87 o
   5 -15   6        3.75       -3.27      8.76 o
   6 -15   6       60.32       32.85      7.55 o
   7 -15   6        7.67        1.75      5.99 o
  -1 -14   6      163.24      144.41     12.42 o
   0 -14   6       40.61       43.31      9.80 o
   3 -14   6      132.33      127.47     14.99 o
   4 -14   6       65.02       71.73      9.68 o
   5 -14   6       24.14       18.11      6.49 o
   6 -14   6       48.17       31.88     12.71 o
   7 -14   6        0.83       -6.61      6.61 o
  -3 -13   6        0.20        2.44      9.40 o
  -2 -13   6        2.06       -8.96      8.96 o
  -1 -13   6       27.60       17.83     10.62 o
   0 -13   6      137.35      147.89     25.89 o
   1 -13   6       19.04       12.42      9.61 o
   2 -13   6       42.50       40.38      7.32 o
   3 -13   6       15.44       10.56      5.73 o
   4 -13   6       30.70       27.37      7.44 o
   5 -13   6        1.91       10.85      6.57 o
   6 -13   6       24.42       22.29      8.20 o
   7 -13   6        6.07        5.58      6.39 o
   8 -13   6        2.09      -11.68     11.68 o
  -4 -12   6       39.09       32.66      6.63 o
  -3 -12   6       88.63       89.06     11.76 o
  -2 -12   6       42.52       58.58     15.73 o
  -1 -12   6      509.90      548.03     97.17 o
   0 -12   6      506.11      564.86     40.58 o
   1 -12   6      105.96       90.65     13.03 o
   2 -12   6        8.69        7.14      3.22 o
   3 -12   6      271.40      236.93     20.69 o
   4 -12   6      358.37      396.55     46.28 o
   5 -12   6      346.53      345.00     37.80 o
   6 -12   6      272.45      259.70     35.32 o
   7 -12   6       26.12       37.07      8.44 o
   8 -12   6        0.98        5.67      8.67 o
  -6 -11   6       12.68        6.29      4.76 o
  -5 -11   6       77.68       78.12      8.44 o
  -4 -11   6        0.19        1.85      4.27 o
  -3 -11   6       22.09        9.78     10.93 o
  -2 -11   6       14.08        3.07      5.90 o
  -1 -11   6       37.50       44.86      7.20 o
   0 -11   6      456.46      510.13     19.11 o
   1 -11   6      881.07      857.45     27.56 o
   2 -11   6      520.31      489.69     17.13 o
   3 -11   6       37.86       37.66      4.25 o
   4 -11   6        0.29        6.47      9.11 o
   5 -11   6       56.06       35.68      9.58 o
   6 -11   6       10.07       12.43      5.78 o
   7 -11   6       44.44       38.51     18.28 o
   8 -11   6       18.28        5.20      5.29 o
   9 -11   6        0.83       -7.78      7.78 o
  -7 -10   6        6.00       15.25      7.87 o
  -6 -10   6        1.38       -8.63      8.63 o
  -5 -10   6       13.46       15.49      5.10 o
  -4 -10   6       40.14       48.80      9.63 o
  -3 -10   6       66.99       57.61      6.31 o
  -2 -10   6     1234.39     1497.24     72.66 o
  -1 -10   6      528.98      589.10      6.28 o
   0 -10   6      852.52      978.62     25.25 o
   1 -10   6       62.26       63.37      5.24 o
   2 -10   6        5.37        1.95      2.59 o
   3 -10   6       19.11       22.69      2.76 o
   4 -10   6      449.05      425.54     20.76 o
   5 -10   6      236.31      218.78     26.56 o
   6 -10   6       75.89       89.02     10.34 o
   7 -10   6        1.24        8.04      4.91 o
   8 -10   6       11.08       27.21      9.81 o
   9 -10   6       22.38       19.18      5.32 o
  -8  -9   6        1.63       -9.16      9.16 o
  -7  -9   6       52.10       56.15     11.90 o
  -6  -9   6      261.89      248.82     24.94 o
  -5  -9   6       11.49       17.78      5.24 o
  -4  -9   6      744.39      726.44     41.94 o
  -3  -9   6      154.97      130.34      8.81 o
  -2  -9   6      482.48      481.89     38.92 o
  -1  -9   6      506.07      514.84      5.88 o
   0  -9   6     1097.11     1214.18     20.23 o
   1  -9   6     2322.44     2514.79     34.86 o
   2  -9   6      726.25      721.27     21.02 o
   3  -9   6       29.85       26.45      2.80 o
   4  -9   6       47.53       36.34      2.81 o
   5  -9   6      921.45      917.02     57.35 o
   6  -9   6      697.59      736.54     55.67 o
   7  -9   6      412.02      421.02     36.39 o
   8  -9   6      287.70      301.95     48.37 o
   9  -9   6       17.80       26.58      7.59 o
  10  -9   6       14.94        8.31      9.37 o
  -9  -8   6       27.39       41.22     15.40 o
  -8  -8   6       28.08       27.89     17.14 o
  -7  -8   6       29.05       52.13      8.06 o
  -6  -8   6       16.54       24.12     30.73 o
  -5  -8   6        6.27       -6.48      6.48 o
  -4  -8   6       29.78       27.11      5.17 o
  -3  -8   6      697.44      821.77     22.31 o
  -2  -8   6      506.09      482.82      8.70 o
  -1  -8   6       17.45       19.04      2.63 o
   0  -8   6      792.87      834.76     15.16 o
   1  -8   6      448.93      447.04     15.83 o
   2  -8   6      177.20      172.69      7.47 o
   3  -8   6      120.29      130.96      6.19 o
   4  -8   6      592.20      581.14     20.05 o
   5  -8   6        4.96       -0.43      6.92 o
   6  -8   6      216.19      267.07     18.19 o
   7  -8   6       17.33       32.56      6.77 o
   8  -8   6        2.63       -2.44     19.42 o
   9  -8   6       29.09       37.63     13.11 o
  10  -8   6        3.36       10.28      5.28 o
 -10  -7   6       11.53       18.05     13.92 o
  -9  -7   6        1.25       -2.66      6.11 o
  -8  -7   6        6.93        0.65      4.60 o
  -7  -7   6       24.75       16.01      7.00 o
  -6  -7   6       92.57       79.65      7.52 o
  -5  -7   6        4.03        7.32      7.46 o
  -4  -7   6     1310.61     1431.70     26.88 o
  -3  -7   6       92.02       78.72      8.28 o
  -2  -7   6      745.30      882.08      9.84 o
  -1  -7   6      393.10      379.67      4.91 o
   0  -7   6       67.18       30.73      2.56 o
   1  -7   6      447.66      402.91      7.70 o
   2  -7   6     1469.60     1503.81     26.52 o
   3  -7   6       96.16       89.37      4.51 o
   4  -7   6       62.40       61.25      4.38 o
   5  -7   6      260.96      279.26     29.10 o
   6  -7   6      867.30      889.98     42.49 o
   7  -7   6      878.84      941.66     81.87 o
   8  -7   6      446.38      492.95     44.36 o
   9  -7   6       21.63       28.64      8.25 o
  10  -7   6        5.72       -7.50      7.50 o
 -11  -6   6        2.74      -11.08     11.08 o
 -10  -6   6       29.87       37.49     12.48 o
  -9  -6   6        5.51       -2.25     11.48 o
  -8  -6   6       27.05       42.83      9.41 o
  -7  -6   6      116.71      136.33      6.74 o
  -6  -6   6       11.13        6.03      3.03 o
  -5  -6   6      120.00      110.76      4.81 o
  -4  -6   6     1253.95     1276.52     16.19 o
  -3  -6   6     1367.09     1379.53     16.97 o
  -2  -6   6      793.15      816.86      9.31 o
  -1  -6   6       10.61       -2.17      2.90 o
   0  -6   6        9.03       14.16      1.91 o
   1  -6   6     1018.94      926.32     11.75 o
   2  -6   6     1160.69     1064.86     13.54 o
   3  -6   6     3268.49     3567.63     45.15 o
   4  -6   6     2595.72     2597.34     42.80 o
   5  -6   6       18.16        7.81      2.89 o
   6  -6   6        2.35       10.19      5.69 o
   7  -6   6        6.46        8.55     14.46 o
   8  -6   6      166.07      186.82     14.84 o
   9  -6   6       34.45       27.52      9.20 o
  10  -6   6       10.66       10.61      6.37 o
 -12  -5   6       86.98       73.52     21.89 o
 -11  -5   6      148.85      161.55     18.50 o
 -10  -5   6      121.29      116.85     14.27 o
  -9  -5   6      183.42      175.86     18.80 o
  -8  -5   6      106.81      137.61      8.48 o
  -7  -5   6      204.39      211.22     11.40 o
  -6  -5   6       47.39       41.44      3.18 o
  -5  -5   6        1.48       -1.24      1.34 o
  -4  -5   6        3.10        0.04      1.67 o
  -3  -5   6      883.98      816.73      9.65 o
  -2  -5   6       10.01        9.40      2.60 o
  -1  -5   6     1136.81     1200.31     12.93 o
   0  -5   6     4333.09     4003.30     36.14 o
   1  -5   6       77.22       92.04      5.83 o
   2  -5   6     5452.22     5616.94     53.68 o
   3  -5   6     3224.93     3336.06     34.65 o
   4  -5   6     1763.34     1824.88     28.46 o
   5  -5   6     1535.93     1516.20     23.15 o
   6  -5   6      237.84      286.69     21.53 o
   7  -5   6       39.50       22.12      5.02 o
   8  -5   6      905.48     1018.42     81.76 o
   9  -5   6       96.33       78.24     13.78 o
  10  -5   6       27.96        4.93      8.78 o
  11  -5   6       15.33        2.30      7.78 o
 -12  -4   6        0.63       17.59     10.66 o
 -11  -4   6        0.24       -8.73      9.98 o
 -10  -4   6        0.52        5.58     12.91 o
  -9  -4   6        8.74        2.08      4.88 o
  -8  -4   6      172.17      164.76      9.07 o
  -7  -4   6      213.52      259.07     14.33 o
  -6  -4   6       27.82       44.42      3.85 o
  -5  -4   6     1154.30     1277.91     14.20 o
  -4  -4   6     1061.29      982.54     11.61 o
  -3  -4   6     2167.97     2036.46     19.45 o
  -2  -4   6     1364.21     1451.45     18.38 o
  -1  -4   6      400.96      379.64      5.82 o
   0  -4   6      571.83      600.83     10.72 o
   1  -4   6     2826.70     2742.69     33.98 o
   2  -4   6     4629.40     4447.96     36.75 o
   3  -4   6    12264.41    12398.49    207.99 o
   4  -4   6     2078.64     1946.74     41.04 o
   5  -4   6       18.11       16.13      3.99 o
   6  -4   6        3.35       14.17      6.94 o
   7  -4   6      408.59      464.13     30.18 o
   8  -4   6       46.82       43.77      7.21 o
   9  -4   6      143.42      185.33     17.15 o
  10  -4   6       38.08       32.07      9.36 o
  11  -4   6        1.53        9.18      4.52 o
 -12  -3   6       97.22       85.50     17.51 o
 -11  -3   6      275.56      262.07     22.24 o
 -10  -3   6      204.10      237.05     20.43 o
  -9  -3   6       82.73       67.64      5.55 o
  -8  -3   6      613.84      652.48     26.81 o
  -7  -3   6        3.57        2.10      3.00 o
  -6  -3   6       32.01       49.32      2.60 o
  -5  -3   6        1.88        0.94      3.96 o
  -4  -3   6       67.48       88.86      4.27 o
  -3  -3   6      596.97      737.08     14.14 o
  -2  -3   6      920.03      816.92     12.89 o
  -1  -3   6     1533.89     1542.05     20.50 o
   0  -3   6     9069.87     8813.10     83.61 o
   1  -3   6     1077.32      954.84     14.21 o
   2  -3   6       15.79       10.84      6.93 o
   3  -3   6        9.85        5.83      7.04 o
   4  -3   6     2845.62     2913.91     42.13 o
   5  -3   6       96.29       92.86      5.95 o
   6  -3   6      302.35      310.53     18.80 o
   7  -3   6       87.29      103.03      9.47 o
   8  -3   6      144.55      148.72     15.08 o
   9  -3   6      168.40      186.64     18.11 o
  10  -3   6        0.22       16.11      9.28 o
  11  -3   6        8.06       17.24      6.43 o
 -12  -2   6       36.34       45.18     13.03 o
 -11  -2   6       48.30       31.81     10.45 o
 -10  -2   6       40.06       44.26      7.57 o
  -9  -2   6       98.29      103.09      6.51 o
  -8  -2   6        0.79        5.25      3.63 o
  -7  -2   6       90.88      103.72      4.43 o
  -6  -2   6      214.50      249.97     10.56 o
  -5  -2   6     1040.39     1014.55     12.10 o
  -4  -2   6     3091.76     3218.42     36.08 o
  -3  -2   6     1528.52     1502.56     21.06 o
  -2  -2   6     2099.02     2032.97     22.64 o
  -1  -2   6        4.42       -8.08      8.08 o
   0  -2   6       14.06       18.62      3.63 o
   1  -2   6      438.95      438.55     14.29 o
   2  -2   6     4016.88     3789.43     29.96 o
   3  -2   6     2554.66     2338.42     30.34 o
   4  -2   6     3369.92     3332.80     41.66 o
   5  -2   6     1255.67     1231.08     19.14 o
   6  -2   6      799.81      764.98     19.88 o
   7  -2   6      169.83      174.91     13.27 o
   8  -2   6      152.70      145.62     12.62 o
   9  -2   6      279.59      327.96     42.51 o
  10  -2   6      236.19      261.66     34.24 o
  11  -2   6        2.04        1.95      6.76 o
 -12  -1   6       12.98       16.00     11.36 o
 -11  -1   6      255.78      240.60     22.69 o
 -10  -1   6      163.92      201.65     19.20 o
  -9  -1   6      261.02      259.99     15.30 o
  -8  -1   6      440.69      413.13     22.32 o
  -7  -1   6       73.94       92.02      4.99 o
  -6  -1   6       39.24       31.02      2.83 o
  -5  -1   6        1.03        8.02      4.30 o
  -4  -1   6     1238.05     1192.46     18.26 o
  -3  -1   6     6472.78     6690.48     59.99 o
  -2  -1   6     3413.82     3157.53     31.37 o
  -1  -1   6     1093.93     1091.42     14.57 o
   0  -1   6     7374.88     7511.06    107.35 o
   1  -1   6      953.42      827.74     19.69 o
   2  -1   6      278.64      248.35      8.70 o
   3  -1   6     1203.52     1151.99     15.79 o
   4  -1   6      409.81      410.03      8.14 o
   5  -1   6      851.46      983.00     19.20 o
   6  -1   6     2419.73     2702.03     41.08 o
   7  -1   6        6.81        8.70      3.27 o
   8  -1   6       21.16       32.31      6.22 o
   9  -1   6       17.57       17.19      7.44 o
  10  -1   6       83.04       76.99     11.17 o
  11  -1   6        1.06        7.17      5.56 o
 -13   0   6       80.98       79.16     15.92 o
 -12   0   6      230.10      182.30     40.28 o
 -11   0   6       48.67       39.46      6.78 o
 -10   0   6      103.56      118.54     61.35 o
  -9   0   6       54.23       67.38      5.36 o
  -8   0   6      501.63      533.53     11.58 o
  -7   0   6      233.39      183.38      6.88 o
  -6   0   6      128.75      114.55      5.40 o
  -5   0   6       10.21       13.88      4.64 o
  -4   0   6       43.89       40.72      3.31 o
  -3   0   6      222.46      281.02      6.90 o
  -2   0   6      693.70      768.73     16.77 o
  -1   0   6      364.46      316.28      9.35 o
   0   0   6      197.64      157.09     11.53 o
   1   0   6      327.44      350.37     13.54 o
   2   0   6     2333.63     2133.06     24.66 o
   3   0   6        3.80       24.93     22.66 o
   4   0   6      450.01      393.35     13.01 o
   5   0   6      890.99      961.95     16.20 o
   6   0   6      345.30      351.18     17.61 o
   7   0   6      132.90      135.91     10.12 o
   8   0   6      161.61      161.14     12.98 o
   9   0   6      327.38      339.61     38.70 o
  10   0   6      130.13      121.18     10.24 o
  11   0   6        0.94       -6.72      6.72 o
  12   0   6        3.87        1.50      7.03 o
 -13   1   6       25.17       12.31      9.70 o
 -12   1   6       11.46       -2.85      6.42 o
 -11   1   6      288.27      255.29     23.80 o
 -10   1   6      259.33      238.20     23.15 o
  -9   1   6      509.02      554.65     35.16 o
  -8   1   6      342.44      367.05     16.28 o
  -7   1   6      289.29      287.18      9.31 o
  -6   1   6      656.69      639.33     14.20 o
  -5   1   6     1975.58     2097.71     28.25 o
  -4   1   6        3.49        4.37      2.74 o
  -3   1   6       54.03       43.98      4.04 o
  -2   1   6     2219.96     1919.10     23.61 o
  -1   1   6      667.67      751.15     16.70 o
   0   1   6     5804.29     5890.33    110.30 o
   1   1   6      586.19      651.92     13.18 o
   2   1   6     2444.69     2320.75     30.56 o
   3   1   6      402.25      365.66      5.38 o
   4   1   6     1665.21     1564.35     21.53 o
   5   1   6      685.06      673.82     14.56 o
   6   1   6     1238.20     1381.18     22.42 o
   7   1   6      353.48      346.12     18.48 o
   8   1   6       69.21       70.26      6.27 o
   9   1   6      298.75      258.91     24.76 o
  10   1   6       35.26       38.90      8.07 o
  11   1   6       26.64       29.20      8.05 o
  12   1   6        3.51        7.16      7.31 o
 -13   2   6      234.31      296.05     39.70 o
 -12   2   6      134.35      173.31     18.31 o
 -11   2   6      101.22       77.12      8.74 o
 -10   2   6       57.96       50.49      7.30 o
  -9   2   6      618.13      575.73     34.34 o
  -8   2   6      876.04     1051.81     36.84 o
  -7   2   6      567.71      454.93     22.93 o
  -6   2   6      430.99      460.56     23.52 o
  -5   2   6      348.67      403.42     13.21 o
  -4   2   6      163.19      198.95     13.58 o
  -3   2   6      317.12      354.81     11.13 o
  -2   2   6      844.32      863.05     19.13 o
  -1   2   6      358.38      303.68     17.43 o
   0   2   6     4021.64     4071.87     37.10 o
   1   2   6      802.47      775.73     14.57 o
   2   2   6      700.99      708.46     72.75 o
   3   2   6     3632.01     3988.36     51.37 o
   4   2   6      238.15      226.49     10.67 o
   5   2   6      161.07      149.09      8.01 o
   6   2   6       45.93       43.66      4.45 o
   7   2   6      181.06      188.09     11.84 o
   8   2   6      171.28      172.32     16.65 o
   9   2   6       17.40        7.43      6.37 o
  10   2   6       16.47       24.89      7.75 o
  11   2   6        7.81       19.02      7.46 o
 -13   3   6      149.21      111.11     24.15 o
 -12   3   6      331.75      356.21     42.71 o
 -11   3   6      401.60      401.68     43.76 o
 -10   3   6       89.82       82.47     12.56 o
  -9   3   6       87.32       87.84     12.39 o
  -8   3   6      435.46      442.15     24.87 o
  -7   3   6      302.61      352.77     19.04 o
  -6   3   6      108.98       90.00      4.66 o
  -5   3   6      424.30      406.01     21.01 o
  -4   3   6     1197.99     1303.83     27.20 o
  -3   3   6     1771.05     1902.21     25.08 o
  -2   3   6      575.91      559.75     19.24 o
  -1   3   6     1704.53     1754.38     23.29 o
   0   3   6     3989.60     4185.10     33.45 o
   1   3   6        9.50       -3.45      3.45 o
   2   3   6      873.60      808.39     11.70 o
   3   3   6     1043.67     1076.51     16.66 o
   4   3   6     1378.20     1487.91     25.26 o
   5   3   6      387.70      315.12     10.66 o
   6   3   6      959.09     1105.37     25.38 o
   7   3   6      453.24      419.84     30.39 o
   8   3   6       22.31       12.16      5.57 o
   9   3   6        0.65        4.05      7.70 o
  10   3   6       16.52       27.72     15.53 o
 -12   4   6       60.45       71.08     11.67 o
 -11   4   6        0.01       18.13      8.57 o
 -10   4   6      293.35      306.81     28.85 o
  -9   4   6      144.12      147.19     15.05 o
  -8   4   6      590.64      670.46     40.48 o
  -7   4   6     2195.32     2504.28     71.40 o
  -6   4   6      551.89      629.67     47.45 o
  -4   4   6      286.56      218.18     15.13 o
  -3   4   6      147.55      132.24      7.31 o
  -2   4   6      195.76      200.56     12.07 o
  -1   4   6        7.63       12.01      2.52 o
   0   4   6     3378.71     3283.55     43.34 o
   1   4   6     3318.86     3311.79     39.67 o
   2   4   6     1278.77     1242.74     17.92 o
   3   4   6     1567.50     1589.56     23.59 o
   4   4   6       71.60       93.33      5.49 o
   5   4   6      334.16      383.06     59.07 o
   6   4   6      331.52      311.25     17.21 o
   7   4   6      112.88      103.62      9.77 o
   8   4   6      202.07      232.26     23.61 o
   9   4   6      136.88      115.33     11.78 o
 -12   5   6      253.63      319.84     33.11 o
 -11   5   6      148.74      179.96     13.55 o
 -10   5   6        7.62        1.98     10.23 o
  -9   5   6       27.58       37.59      8.57 o
  -8   5   6      130.82      171.55     20.28 o
  -7   5   6      933.41      874.67     92.40 o
  -6   5   6      939.39      914.49     33.86 o
  -5   5   6      527.69      550.42     16.46 o
  -4   5   6      748.10      719.51     13.74 o
  -3   5   6        4.94        6.42      2.69 o
  -2   5   6      116.10       94.42      4.53 o
  -1   5   6        4.43        3.05      2.51 o
   0   5   6     1119.04     1003.40     16.08 o
   1   5   6      124.04      107.94      5.93 o
   2   5   6      382.89      361.61      8.93 o
   3   5   6      131.88      125.71      6.05 o
   4   5   6      268.40      278.43     14.79 o
   5   5   6       37.45       33.23      4.61 o
   6   5   6      308.16      277.21     13.72 o
   7   5   6      324.36      317.36     26.91 o
   8   5   6       39.96       47.16      7.44 o
   9   5   6        0.68        4.16      7.06 o
 -12   6   6        0.44       14.08      6.94 o
 -11   6   6       72.14       70.08     25.29 o
 -10   6   6      123.75      147.13     15.62 o
  -9   6   6       33.52       38.51      6.72 o
  -8   6   6      365.28      403.35     28.61 o
  -7   6   6      825.72      897.70     49.56 o
  -6   6   6       99.36      102.91      8.07 o
  -5   6   6        1.09        2.23      6.41 o
  -4   6   6      163.77      116.13      5.58 o
  -3   6   6      356.78      305.79     15.53 o
  -2   6   6       28.88       25.84      2.47 o
  -1   6   6       36.25       40.60      3.54 o
   0   6   6      645.77      633.02      8.60 o
   1   6   6     1395.69     1285.91     18.27 o
   2   6   6     1349.32     1399.27     20.59 o
   3   6   6     1851.77     2017.04     48.19 o
   4   6   6      849.57      900.27     28.58 o
   5   6   6       39.29       30.80      4.39 o
   6   6   6      241.38      233.83     18.42 o
   7   6   6      192.02      162.57     13.90 o
   8   6   6      101.95       98.74     16.72 o
   9   6   6       45.74       36.37     12.26 o
 -11   7   6      174.11      209.55     23.08 o
 -10   7   6       72.90       46.78      8.60 o
  -9   7   6       86.98       94.81     14.36 o
  -8   7   6       41.86       21.06      9.61 o
  -7   7   6     1052.75     1162.11     86.00 o
  -6   7   6     1292.54     1336.88     47.49 o
  -5   7   6      332.32      327.32     17.75 o
  -4   7   6      242.61      212.37     10.72 o
  -3   7   6      300.69      293.09     15.36 o
  -2   7   6      744.55      729.40     15.57 o
  -1   7   6        5.73        9.37      2.27 o
   0   7   6      113.23      114.03      7.82 o
   1   7   6        9.87       16.58      2.69 o
   2   7   6       41.27       36.71      3.51 o
   3   7   6       77.17       58.49      5.16 o
   4   7   6      304.68      314.91     15.18 o
   5   7   6      278.47      254.38     21.60 o
   6   7   6       64.71       46.18      8.43 o
   7   7   6        3.49       -2.92     10.85 o
   8   7   6        0.51       -8.26      8.26 o
 -10   8   6      297.27      283.47     25.21 o
  -9   8   6      578.84      679.27     99.91 o
  -8   8   6      293.39      297.47     27.14 o
  -7   8   6        3.63        9.40      3.84 o
  -6   8   6      126.71      161.18     25.68 o
  -5   8   6      661.64      736.56     79.05 o
  -4   8   6       25.48       28.33      3.04 o
  -3   8   6      287.10      263.07     13.46 o
  -2   8   6      485.20      441.20     20.36 o
  -1   8   6        6.45        4.80      2.78 o
   0   8   6        1.76        0.18      2.46 o
   1   8   6       19.18       34.32      4.77 o
   2   8   6      113.40      118.74      8.34 o
   3   8   6        5.23        1.42      2.21 o
   4   8   6       67.78       67.97      9.53 o
   5   8   6        0.17        9.09      6.58 o
   6   8   6      135.95      122.63     21.16 o
   7   8   6      171.64      115.82     18.06 o
 -10   9   6       42.97       51.38     11.26 o
  -9   9   6        2.29        4.71      8.23 o
  -8   9   6       82.57       88.66     33.96 o
  -7   9   6      121.63      117.60     28.15 o
  -6   9   6      135.16      122.49     14.39 o
  -5   9   6      377.42      435.17     29.59 o
  -4   9   6       30.52       24.32      5.50 o
  -3   9   6      352.52      377.71     16.00 o
  -2   9   6      807.41      880.25     35.28 o
  -1   9   6       41.96       58.78      5.34 o
   0   9   6      131.23      120.06     10.97 o
   1   9   6      197.39      168.68      8.46 o
   2   9   6      280.19      252.37     18.31 o
   3   9   6      404.14      388.28     30.11 o
   4   9   6      169.37      174.96     21.72 o
   5   9   6      154.53      145.27     23.23 o
   6   9   6       55.40       35.64     10.42 o
   7   9   6        2.01      -10.86     10.86 o
  -9  10   6      327.20      310.45     47.38 o
  -8  10   6      213.13      230.52     25.33 o
  -7  10   6       94.71       85.56     10.29 o
  -6  10   6        4.86        7.00      9.03 o
  -5  10   6       41.81       49.72     15.32 o
  -4  10   6      141.60      171.82     14.00 o
  -3  10   6      116.18      118.93     11.53 o
  -2  10   6      111.83       93.62      7.49 o
  -1  10   6      321.95      301.65     12.85 o
   0  10   6      204.17      189.36     13.15 o
   1  10   6        0.96        1.33      4.45 o
   2  10   6       37.11       42.51      7.62 o
   3  10   6       62.34       63.03      9.70 o
   4  10   6       13.92       16.20     12.54 o
   5  10   6        0.34       27.30     12.92 o
   6  10   6       11.56       12.41      9.91 o
  -9  11   6        0.07       -5.38      8.96 o
  -8  11   6        6.50       12.40      6.31 o
  -7  11   6       31.91       57.51      8.55 o
  -6  11   6       62.90       75.54      9.45 o
  -5  11   6      235.16      254.32     36.57 o
  -4  11   6       32.87       44.88      6.77 o
  -3  11   6        0.56        5.28      4.41 o
  -2  11   6       18.17       15.99      6.15 o
  -1  11   6       11.11        9.11      4.24 o
   0  11   6        5.30        9.52      4.65 o
   1  11   6       14.88       10.18      6.93 o
   3  11   6      151.86      132.76     19.42 o
   4  11   6      180.84      139.28     26.32 o
  -8  12   6      214.02      175.16     28.68 o
  -7  12   6       67.43       80.69     10.92 o
  -6  12   6       26.39       16.71      8.67 o
  -5  12   6       70.89       77.18     10.64 o
  -4  12   6       80.38       58.41      9.33 o
  -3  12   6      262.29      263.38     14.21 o
  -2  12   6      308.95      313.39     17.34 o
  -1  12   6       58.78       65.52      8.04 o
   0  12   6       61.84       85.37     16.01 o
   1  12   6       11.57       32.46     13.69 o
   2  12   6        3.31        3.55      6.75 o
   3  12   6        0.10      -12.45     12.45 o
  -7  13   6      129.34      134.14     17.32 o
  -6  13   6       53.77       48.82     10.68 o
  -5  13   6        0.99       -4.32     10.53 o
  -4  13   6        0.48        1.34     10.90 o
  -3  13   6       49.31       39.53      9.43 o
  -2  13   6       18.40        9.95      5.52 o
  -1  13   6        5.28        0.19      4.14 o
   0  13   6        4.22       -2.58      8.68 o
   1  13   6        0.48       29.21     12.53 o
  -6  14   6        0.14        5.90      7.21 o
  -5  14   6        7.52       -2.85      6.66 o
  -4  14   6       30.84       21.16      7.48 o
  -3  14   6       47.51       28.65     13.28 o
  -1  14   6        2.70       -7.93      7.93 o
   0  14   6       24.35       -3.64      9.04 o
  -5  15   6       14.01       12.55     10.01 o
   5 -15   7        4.38        9.53      8.25 o
   6 -15   7        1.06        3.23      7.25 o
  -1 -14   7       66.47       66.32     12.46 o
   0 -14   7        0.34      -12.14     12.14 o
   3 -14   7        1.50       -5.59      7.17 o
   4 -14   7        6.62       14.04      6.31 o
   5 -14   7        4.27        6.80      4.95 o
   6 -14   7        0.11       10.58      7.23 o
   7 -14   7        1.36       15.57      7.67 o
  -3 -13   7       55.19       59.81     12.20 o
  -2 -13   7       98.87       97.22     10.63 o
  -1 -13   7      174.70      203.93     19.11 o
   0 -13   7       85.87      109.47     13.59 o
   1 -13   7       21.74       23.43      9.20 o
   2 -13   7      295.53      278.83     33.27 o
   3 -13   7      316.48      323.01     35.20 o
   4 -13   7      244.94      224.63     15.50 o
   5 -13   7      215.78      215.15     14.57 o
   6 -13   7       10.43        1.25     11.80 o
   7 -13   7        7.92       12.18      6.54 o
   8 -13   7        9.74       -7.05      7.48 o
  -4 -12   7       16.51       16.43      8.48 o
  -3 -12   7        1.17       -6.34      6.34 o
  -2 -12   7       86.55       79.35     11.68 o
  -1 -12   7      217.91      235.55     41.52 o
   0 -12   7      876.67      939.58     70.01 o
   1 -12   7      483.71      445.81     33.09 o
   2 -12   7      165.72      155.55     16.33 o
   3 -12   7       36.23       26.39      5.57 o
   4 -12   7        1.45       -4.77      6.47 o
   5 -12   7        1.72       27.52     13.33 o
   6 -12   7       16.82       23.05      9.59 o
   7 -12   7       73.41       64.88     10.06 o
   8 -12   7        3.00        3.03      9.10 o
  -6 -11   7        3.78        5.96      5.35 o
  -5 -11   7       17.31        1.35      4.80 o
  -4 -11   7       73.97       70.65     13.65 o
  -3 -11   7       90.43       85.24      9.40 o
  -2 -11   7      765.44      770.64     72.82 o
  -1 -11   7      729.86      704.35     35.47 o
   0 -11   7       97.74      112.19      7.99 o
   1 -11   7       33.74       32.98      5.06 o
   2 -11   7      168.72      168.27      9.08 o
   3 -11   7       65.50       66.49      6.48 o
   4 -11   7      344.17      365.18     51.17 o
   5 -11   7      340.70      374.16     36.74 o
   6 -11   7      129.59      110.44     13.95 o
   7 -11   7       27.15       41.05      9.02 o
   8 -11   7       40.68       33.63      8.19 o
  -7 -10   7       30.24       27.22      7.22 o
  -6 -10   7      210.68      190.90     12.38 o
  -5 -10   7      207.47      200.14     16.37 o
  -4 -10   7      112.43      137.95     13.05 o
  -3 -10   7       21.97       30.75     13.37 o
  -2 -10   7      479.34      487.03     36.32 o
  -1 -10   7      453.17      494.59      5.50 o
   0 -10   7     1014.63     1061.84     21.74 o
   1 -10   7      454.83      465.22     34.56 o
   2 -10   7       24.36       17.73      2.80 o
   3 -10   7        3.47        2.14      2.31 o
   4 -10   7       94.64      103.60     13.09 o
   5 -10   7        9.73       16.10      5.55 o
   6 -10   7       12.63       12.58      5.73 o
   7 -10   7        1.00       -3.53      7.34 o
   8 -10   7        0.51        5.88      8.73 o
   9 -10   7       18.66       24.59      7.97 o
  -8  -9   7        0.07       26.90     12.43 o
  -7  -9   7        2.14        3.77      6.39 o
  -6  -9   7        8.68        5.09      5.19 o
  -5  -9   7        5.95       10.86      3.95 o
  -4  -9   7      575.38      582.86     34.80 o
  -3  -9   7      175.59      184.66     21.72 o
  -2  -9   7      325.93      328.18      5.90 o
  -1  -9   7      775.30      793.97     16.71 o
   0  -9   7        4.50        3.29      2.80 o
   1  -9   7       30.71       25.18      2.85 o
   2  -9   7      419.24      439.04     12.51 o
   3  -9   7       11.42       13.75      3.14 o
   4  -9   7      619.58      601.55     45.98 o
   5  -9   7      197.09      221.27     20.32 o
   6  -9   7      193.08      171.78     15.39 o
   7  -9   7      183.83      199.47     20.84 o
   8  -9   7        0.49        9.62      8.86 o
   9  -9   7       26.00       28.14      9.91 o
  -9  -8   7       11.10       23.43     11.25 o
  -8  -8   7       14.93        6.91      7.41 o
  -7  -8   7      190.36      204.42     17.68 o
  -6  -8   7      196.55      232.65     19.29 o
  -5  -8   7      194.42      166.30     10.22 o
  -4  -8   7      788.93      895.89     39.66 o
  -3  -8   7        0.19        7.27      4.25 o
  -2  -8   7      131.64      110.80      3.85 o
  -1  -8   7      319.08      358.94      6.12 o
   0  -8   7     1932.14     1979.54     27.83 o
   1  -8   7      681.61      643.11     13.68 o
   2  -8   7      819.52      808.61     16.64 o
   3  -8   7      395.96      403.48     20.39 o
   4  -8   7       93.42       89.58      7.44 o
   5  -8   7       27.72       24.99      4.00 o
   6  -8   7      582.34      681.36     49.82 o
   7  -8   7      181.00      149.37     14.66 o
   8  -8   7       40.31       51.97      9.86 o
   9  -8   7        6.89        5.40      6.22 o
  10  -8   7       13.69        0.53      5.65 o
 -10  -7   7       11.06       39.98     14.37 o
  -9  -7   7        0.48       16.31     10.67 o
  -8  -7   7        0.84       -9.76      9.76 o
  -7  -7   7       53.80       46.91      8.04 o
  -6  -7   7      110.16      140.66     10.32 o
  -5  -7   7       59.14       66.33      7.73 o
  -4  -7   7      859.77      873.31     16.40 o
  -3  -7   7      819.46      806.99     13.00 o
  -2  -7   7       50.80       45.09      2.64 o
  -1  -7   7       71.84       82.17      3.76 o
   0  -7   7      432.75      443.15      6.34 o
   1  -7   7      548.95      560.22      9.71 o
   2  -7   7      709.75      651.89      9.92 o
   3  -7   7      299.82      262.35     12.28 o
   4  -7   7      104.10      103.04      6.16 o
   5  -7   7       25.03       28.86      6.28 o
   6  -7   7      133.13      136.12     10.97 o
   7  -7   7       29.18       30.65     11.66 o
   8  -7   7        0.95       11.86      5.88 o
   9  -7   7       79.36       58.36     16.78 o
  10  -7   7        0.20       11.49      7.28 o
 -11  -6   7        2.59        9.88      6.85 o
 -10  -6   7       28.08       16.48     11.92 o
  -9  -6   7        0.46      -10.53     10.53 o
  -8  -6   7        3.09       -8.25     10.46 o
  -7  -6   7       63.25       61.20      4.24 o
  -6  -6   7       41.71       35.93      3.38 o
  -5  -6   7      145.13      116.03      3.81 o
  -4  -6   7      101.63      114.26      7.71 o
  -3  -6   7       17.05       33.77      2.00 o
  -2  -6   7       30.84       19.64      3.17 o
  -1  -6   7     1671.51     1625.95     18.23 o
   0  -6   7      410.76      407.30      5.64 o
   1  -6   7     1788.05     1698.05     26.54 o
   2  -6   7      807.75      685.20     17.41 o
   3  -6   7      144.97      141.79      7.31 o
   4  -6   7      323.66      331.77     10.17 o
   5  -6   7     1100.54     1077.33     33.80 o
   6  -6   7      556.33      663.53     46.68 o
   7  -6   7      311.15      325.08     27.88 o
   8  -6   7      257.12      269.38     28.20 o
   9  -6   7       48.89       65.32     11.87 o
  10  -6   7        3.48       -9.77     10.23 o
 -12  -5   7        1.08       22.09     11.81 o
 -11  -5   7        0.38        5.10      8.30 o
 -10  -5   7       11.40       24.82     12.97 o
  -9  -5   7        0.67        9.11      9.29 o
  -8  -5   7        1.22       -2.15      2.71 o
  -7  -5   7        0.82        0.20      2.09 o
  -6  -5   7       88.07       98.84      4.98 o
  -5  -5   7      185.15      183.02      5.49 o
  -4  -5   7     1170.79     1116.18     13.30 o
  -3  -5   7     1742.34     1820.02     21.78 o
  -2  -5   7     1840.17     1672.17     15.76 o
  -1  -5   7      626.13      670.82      6.18 o
   0  -5   7      216.07      182.47      7.32 o
   1  -5   7       10.22       -2.87      2.87 o
   2  -5   7     9618.29     9747.83    106.33 o
   3  -5   7     1660.89     1420.64     20.49 o
   4  -5   7        3.05        4.71      2.47 o
   5  -5   7       42.26       30.28      3.12 o
   6  -5   7      489.52      419.11     34.33 o
   7  -5   7      257.93      215.12     21.03 o
   8  -5   7        1.56        3.32      6.25 o
   9  -5   7       11.80       -1.75     13.31 o
  10  -5   7        0.29        9.93      5.89 o
 -12  -4   7       62.40       50.41     14.47 o
 -11  -4   7       79.48       67.19     13.66 o
 -10  -4   7       49.54       92.62      9.47 o
  -9  -4   7       61.77       72.01      8.37 o
  -8  -4   7      356.48      322.99     12.22 o
  -7  -4   7       50.51       39.49      2.75 o
  -6  -4   7       96.08       98.05      4.98 o
  -5  -4   7       42.85       37.92      3.01 o
  -4  -4   7       80.09       65.63      3.33 o
  -3  -4   7      202.11      198.43      6.98 o
  -2  -4   7     2392.35     2477.87     27.82 o
  -1  -4   7      990.58      861.52     12.61 o
   0  -4   7      755.89      805.31     13.81 o
   1  -4   7     1768.32     1613.58     18.86 o
   2  -4   7      217.34      236.12      8.72 o
   3  -4   7      243.72      328.81     24.00 o
   4  -4   7      622.69      635.31     23.10 o
   5  -4   7     1823.93     1860.10     68.91 o
   6  -4   7      377.76      330.10     25.05 o
   7  -4   7      119.55      160.24     15.47 o
   8  -4   7     1106.07     1059.59     94.49 o
   9  -4   7      514.27      518.77     58.16 o
  10  -4   7       80.13       93.23      9.34 o
  11  -4   7        2.58        4.64      5.04 o
 -12  -3   7        3.46       11.14      7.97 o
 -11  -3   7        4.22       -0.88      7.52 o
 -10  -3   7       26.03       32.79      6.24 o
  -9  -3   7       64.09       46.86      6.45 o
  -8  -3   7       38.31       46.12      5.91 o
  -7  -3   7      144.29      122.69      6.32 o
  -6  -3   7      178.43      183.41      7.28 o
  -5  -3   7      368.51      393.77      8.52 o
  -4  -3   7        2.82       -2.21      2.41 o
  -3  -3   7    11751.03    12187.76    103.21 o
  -2  -3   7      652.81      554.78     11.00 o
  -1  -3   7       19.47       23.94      2.37 o
   0  -3   7       20.52       15.24      1.98 o
   1  -3   7      418.83      384.64      8.61 o
   2  -3   7     8297.24     8569.57     95.17 o
   3  -3   7     5221.12     5212.29     59.92 o
   4  -3   7     4049.85     4413.79     62.20 o
   5  -3   7      486.71      426.16     23.66 o
   6  -3   7       63.30       57.83      6.84 o
   7  -3   7       57.61       71.26      5.40 o
   8  -3   7      370.96      367.83     25.37 o
   9  -3   7       38.15       41.47      7.99 o
  10  -3   7        0.71        1.59      6.56 o
  11  -3   7        2.58        1.15     12.38 o
 -12  -2   7      102.47       90.61     16.92 o
 -11  -2   7       89.78       96.25      7.01 o
 -10  -2   7      224.22      187.88     12.94 o
  -9  -2   7      108.69      155.83      7.82 o
  -8  -2   7      274.14      258.83     11.93 o
  -7  -2   7      168.09      135.67      6.32 o
  -6  -2   7       19.80       15.83      2.79 o
  -5  -2   7       16.17        8.59      2.53 o
  -4  -2   7      246.09      234.13     12.60 o
  -3  -2   7       41.12       48.67      4.00 o
  -2  -2   7     4349.38     4212.81     37.08 o
  -1  -2   7     1492.64     1586.47     25.85 o
   0  -2   7     2197.18     2288.78     42.94 o
   1  -2   7      407.95      343.95      5.59 o
   2  -2   7       21.61       23.80     15.49 o
   3  -2   7     5450.03     5806.50     65.44 o
   4  -2   7     1969.33     1889.73     33.43 o
   5  -2   7      383.21      398.57     13.41 o
   6  -2   7        2.20       -2.22      6.14 o
   7  -2   7       63.58       90.53      7.24 o
   8  -2   7       20.56       17.08      7.70 o
   9  -2   7       18.07       19.22      9.89 o
  10  -2   7        5.66        5.58      5.33 o
  11  -2   7       46.70       51.76     10.33 o
 -13  -1   7       32.56       27.95     10.95 o
 -12  -1   7       13.97       24.66      7.78 o
 -11  -1   7       63.71       68.09      9.84 o
 -10  -1   7      115.05      114.94     12.66 o
  -9  -1   7      135.49      122.93      7.45 o
  -8  -1   7       17.30       27.72      3.29 o
  -7  -1   7       41.50       44.90      7.05 o
  -6  -1   7        7.70        9.02      2.75 o
  -5  -1   7        2.60       -0.16      4.14 o
  -4  -1   7      721.03      730.38     13.56 o
  -3  -1   7     1729.81     1544.44     30.42 o
  -2  -1   7      131.86      163.72     11.18 o
  -1  -1   7     2304.47     2254.68     44.06 o
   0  -1   7      231.26      209.62     13.24 o
   1  -1   7      598.27      523.88     10.56 o
   2  -1   7     1037.01     1091.47     19.57 o
   3  -1   7     1472.56     1260.76     17.43 o
   4  -1   7     2378.87     2489.11     32.05 o
   5  -1   7      309.32      352.34     13.39 o
   6  -1   7        3.61       -0.20      4.11 o
   7  -1   7       19.33       29.98      4.91 o
   8  -1   7      254.01      267.86     17.99 o
   9  -1   7      159.64      188.72     18.87 o
  10  -1   7        3.46        6.42     11.27 o
  11  -1   7        0.80        8.44      5.94 o
 -13   0   7        1.57       -8.20      8.20 o
 -12   0   7       63.78       68.13     13.32 o
 -11   0   7      169.19      198.40     16.19 o
 -10   0   7      181.71      171.50     16.83 o
  -9   0   7      202.81      207.67     12.77 o
  -8   0   7        2.71       12.49      6.21 o
  -7   0   7      590.53      585.93     18.96 o
  -6   0   7       28.97       20.49      3.22 o
  -5   0   7     3643.62     4148.12     46.87 o
  -4   0   7      848.56      931.86     12.76 o
  -3   0   7       60.95       47.36      4.57 o
  -2   0   7      154.60      222.56     15.92 o
  -1   0   7     8014.62     8273.15     73.09 o
   0   0   7     7800.00     8521.22     81.35 o
   1   0   7     2008.01     2051.13     28.47 o
   2   0   7     2283.23     2394.36     31.92 o
   3   0   7      274.56      339.87     20.15 o
   4   0   7     1340.07     1350.27     32.83 o
   5   0   7     2681.13     2902.14     42.01 o
   6   0   7      108.30       96.53      5.35 o
   7   0   7       10.64        9.74      3.95 o
   8   0   7        4.48        2.41      5.25 o
   9   0   7       27.27       28.21      6.31 o
  10   0   7       11.28       28.30      9.09 o
  11   0   7        8.97       12.12      6.41 o
 -13   1   7      118.31       97.34     16.53 o
 -12   1   7      141.90      141.49     11.43 o
 -11   1   7        9.07       16.35      6.38 o
 -10   1   7      594.87      613.67     53.25 o
  -9   1   7      360.15      381.77     20.84 o
  -8   1   7      107.82      129.35      8.49 o
  -7   1   7      316.68      355.21     15.11 o
  -6   1   7      221.03      186.04      8.45 o
  -5   1   7      719.75      637.11     10.31 o
  -4   1   7      662.64      658.89     12.41 o
  -3   1   7      624.77      620.76     15.80 o
  -2   1   7     2258.97     2673.41     34.36 o
  -1   1   7      104.48      135.32      9.92 o
   0   1   7      542.98      560.16     21.93 o
   1   1   7      672.87      639.25     18.68 o
   2   1   7      706.73      758.38     16.01 o
   3   1   7     1080.31     1027.49     14.01 o
   4   1   7      375.20      344.41     14.31 o
   5   1   7       72.26       69.87      5.86 o
   6   1   7       19.66       21.60      4.43 o
   7   1   7        0.29       -0.21      5.62 o
   8   1   7       24.60       29.66      5.38 o
   9   1   7      102.51       85.91     10.62 o
  10   1   7       54.08       28.36     12.95 o
  11   1   7       26.31       34.05      9.85 o
 -13   2   7       78.11       72.44     14.60 o
 -12   2   7       66.09       79.41     11.07 o
 -11   2   7      289.78      291.25     30.81 o
 -10   2   7      147.42      170.22     19.07 o
  -9   2   7        1.03       12.85      7.31 o
  -8   2   7      160.50      156.67     13.44 o
  -7   2   7      157.82      137.27      6.66 o
  -6   2   7       33.82       39.01      2.57 o
  -5   2   7     1109.88     1136.58     38.15 o
  -4   2   7     1444.34     1572.26     22.04 o
  -3   2   7      447.43      465.33     14.70 o
  -2   2   7      792.76      859.25     43.01 o
  -1   2   7     6045.13     5903.89     46.16 o
   0   2   7     1039.38     1020.68     27.45 o
   1   2   7     3051.70     3064.61     32.14 o
   2   2   7      550.15      519.75      7.62 o
   3   2   7     2646.15     2808.06     51.77 o
   4   2   7     1049.19     1103.68     17.85 o
   5   2   7     1720.76     1845.57     28.06 o
   6   2   7      414.41      343.33     22.82 o
   7   2   7       15.96       20.46      5.03 o
   8   2   7      166.16      158.50     16.88 o
   9   2   7        2.02        8.13      5.93 o
  10   2   7       37.57       33.26      6.99 o
  11   2   7       36.36       20.44      7.69 o
 -13   3   7      113.72      111.52     18.38 o
 -12   3   7       48.14       86.46     11.58 o
 -11   3   7       12.83       33.78      8.15 o
 -10   3   7      158.15      159.44     21.66 o
  -9   3   7      161.10      150.04     18.55 o
  -8   3   7      119.92      136.82     12.46 o
  -7   3   7     1499.20     1714.59     46.54 o
  -6   3   7       15.59       12.58     10.74 o
  -5   3   7      954.57     1032.05     18.62 o
  -4   3   7        0.82        6.54      3.53 o
  -3   3   7        0.54        0.03      2.40 o
  -2   3   7      173.34      172.10     10.73 o
  -1   3   7      635.32      628.91     13.85 o
   0   3   7     2193.99     2227.73     46.32 o
   1   3   7     2404.69     2338.71     32.49 o
   2   3   7     1691.54     1652.70     25.10 o
   3   3   7      288.69      277.97     11.97 o
   4   3   7        6.29        7.13      4.45 o
   5   3   7       53.55       37.61      2.42 o
   6   3   7      147.01      131.00      8.24 o
   7   3   7        2.74       -3.43      3.43 o
   8   3   7       34.75       45.31      7.59 o
   9   3   7      110.81      117.21     12.31 o
  10   3   7        1.58       10.94      6.75 o
 -12   4   7      237.21      239.33     30.51 o
 -11   4   7      277.59      267.47     25.74 o
 -10   4   7       22.44       24.70      9.77 o
  -9   4   7       38.22       34.89      7.20 o
  -8   4   7        2.66       10.35     15.38 o
  -7   4   7        0.76        4.93      4.25 o
  -6   4   7      130.89      134.01      7.46 o
  -5   4   7       73.57       55.01      5.12 o
  -4   4   7     1048.02     1163.82     19.18 o
  -3   4   7      564.00      623.89     15.42 o
  -2   4   7       27.88       25.83      4.23 o
  -1   4   7     2629.44     2927.74     42.49 o
   0   4   7      103.48       81.58     11.19 o
   1   4   7     2372.82     2435.36     31.91 o
   2   4   7        3.02        1.37      2.85 o
   3   4   7      967.62     1021.05     17.19 o
   4   4   7      241.61      217.01     13.15 o
   5   4   7      462.33      530.24     23.96 o
   6   4   7      643.94      598.10     32.06 o
   7   4   7      411.96      414.78     40.16 o
   8   4   7        7.01       11.21      4.70 o
   9   4   7       10.34        2.52      4.65 o
 -12   5   7       26.42       12.40      6.84 o
 -11   5   7       18.32       12.98      6.54 o
 -10   5   7       63.58       45.84      9.11 o
  -9   5   7        8.58        1.83     12.86 o
  -8   5   7      258.39      257.07     23.89 o
  -7   5   7      456.19      481.50     13.50 o
  -6   5   7      687.17      762.23     54.07 o
  -5   5   7     1419.01     1375.05     28.36 o
  -4   5   7       23.08       36.44      3.64 o
  -3   5   7     1326.07     1401.22     21.14 o
  -2   5   7      127.15      130.40      8.03 o
  -1   5   7      681.85      626.84     18.03 o
   0   5   7     1253.31     1279.06     22.24 o
   1   5   7     1447.59     1422.66     19.41 o
   2   5   7     1644.98     1721.34     26.49 o
   3   5   7     1541.71     1695.32     35.83 o
   4   5   7       38.89       32.06      4.83 o
   5   5   7       43.19       39.37      6.59 o
   6   5   7      141.15      150.12     12.24 o
   7   5   7      155.45      164.89     15.22 o
   8   5   7       63.43       62.47      7.57 o
 -11   6   7      184.61      184.29     15.65 o
 -10   6   7        3.36       -0.05     13.05 o
  -9   6   7        3.18      -10.48     10.48 o
  -8   6   7       82.12       59.59      8.43 o
  -7   6   7      229.32      220.76     17.35 o
  -6   6   7      221.34      280.21     21.16 o
  -5   6   7      521.18      541.39     28.59 o
  -4   6   7      842.07      836.54     27.34 o
  -3   6   7      215.94      205.95      9.20 o
  -2   6   7      331.62      338.96     13.60 o
  -1   6   7      431.03      397.88     12.00 o
   0   6   7        6.10       -1.79      3.54 o
   1   6   7       40.82       43.92      3.96 o
   2   6   7        8.60        3.62      2.86 o
   3   6   7       15.26       14.97      2.70 o
   4   6   7      276.51      272.34     13.45 o
   5   6   7       56.36       62.50      7.37 o
   6   6   7       68.46       85.79      7.39 o
   7   6   7       73.81       61.66     11.35 o
 -11   7   7       89.57       78.37     16.71 o
 -10   7   7       98.26       97.04     16.63 o
  -9   7   7      173.49      200.52     23.19 o
  -8   7   7       81.86       71.93      9.91 o
  -7   7   7       20.43       63.60     12.68 o
  -6   7   7       29.38       36.93      7.44 o
  -5   7   7        2.90       -0.34      9.95 o
  -4   7   7       11.03        6.20      3.29 o
  -3   7   7      439.10      407.05     19.32 o
  -2   7   7      300.58      267.05     11.31 o
  -1   7   7       21.20       21.99      6.03 o
   0   7   7      354.50      335.26     13.37 o
   1   7   7      363.29      437.07     25.08 o
   2   7   7       15.95       17.74      3.44 o
   3   7   7      497.64      584.30     27.90 o
   4   7   7       76.56       59.60      6.75 o
   5   7   7      191.15      155.29     12.72 o
   6   7   7      200.14      204.05     10.25 o
 -10   8   7      114.12      115.67     11.30 o
  -9   8   7       45.29       65.00     16.53 o
  -8   8   7        8.07        2.49      5.06 o
  -7   8   7       11.23        6.31     11.45 o
  -6   8   7     1178.29     1340.38    670.62 o
  -5   8   7        4.66       15.05      6.25 o
  -4   8   7       22.74       37.18      6.28 o
  -3   8   7     2266.08     2293.62     87.19 o
  -2   8   7      426.77      419.34     36.59 o
  -1   8   7      316.44      307.52     11.73 o
   0   8   7        4.77        2.42      3.55 o
   1   8   7      319.54      334.17     20.00 o
   2   8   7       77.77       68.97      6.69 o
   3   8   7       12.26        1.70      4.59 o
   4   8   7       69.21       70.17      7.40 o
   5   8   7      180.63      146.66     14.79 o
   6   8   7        6.58       10.66      7.98 o
   7   8   7        0.08       46.68     14.51 o
 -10   9   7      555.53      628.90     44.60 o
  -9   9   7      453.52      432.96     26.85 o
  -8   9   7       83.43      109.19     14.16 o
  -7   9   7      258.79      268.19     25.28 o
  -6   9   7        1.81        2.96      9.55 o
  -5   9   7       43.07       28.75      9.19 o
  -4   9   7        9.14        2.18      4.65 o
  -3   9   7       68.25       55.66      5.60 o
  -2   9   7       38.49       33.07      4.33 o
  -1   9   7        1.06        5.89      4.44 o
   0   9   7      426.55      373.15     25.72 o
   1   9   7      201.99      224.37     12.37 o
   2   9   7       33.53       32.01      5.52 o
   3   9   7      260.92      260.51     25.14 o
   4   9   7       57.78       39.42      8.55 o
   5   9   7       33.62       30.63     14.24 o
   6   9   7       72.99       62.28     14.01 o
   7   9   7       55.05       26.69     11.17 o
  -9  10   7        9.69       25.30      8.44 o
  -8  10   7        8.45        3.11     16.44 o
  -7  10   7       40.82       42.28      8.33 o
  -6  10   7      254.60      224.81     24.04 o
  -5  10   7      129.05      124.51     16.39 o
  -4  10   7       95.50      135.91     14.60 o
  -3  10   7      290.02      289.35     22.42 o
  -2  10   7       69.66       86.21     11.72 o
  -1  10   7      172.92      176.23     21.71 o
   0  10   7        8.54        9.74      4.02 o
   1  10   7        0.21        2.07      3.69 o
   2  10   7      107.65      106.16     12.64 o
   3  10   7      237.11      223.49     19.90 o
   4  10   7      149.86      160.27     17.03 o
   5  10   7       71.74       61.55     17.07 o
   6  10   7        2.54       13.10     10.69 o
  -8  11   7      172.71      205.35     16.17 o
  -7  11   7      218.53      213.17     13.68 o
  -6  11   7        0.15       -8.60      8.60 o
  -5  11   7        3.33       -6.44      7.23 o
  -4  11   7       48.30       44.87      7.02 o
  -3  11   7        3.32        0.62      3.59 o
  -2  11   7       14.78       17.37      6.25 o
  -1  11   7        1.30        7.94      6.41 o
   0  11   7        6.69       -1.84      5.02 o
   1  11   7       56.24       68.88      9.02 o
   3  11   7        0.87       -4.25     11.21 o
   4  11   7        0.83       -4.14      5.84 o
  -8  12   7       19.87       22.72      9.36 o
  -7  12   7       49.99       22.68      8.77 o
  -6  12   7       26.27       16.76      8.00 o
  -5  12   7        0.91       11.20      8.12 o
  -4  12   7        1.06       -0.63      4.55 o
  -3  12   7       29.74       41.01      7.09 o
  -2  12   7       59.12       59.58      7.74 o
  -1  12   7       59.45       63.69      7.78 o
   0  12   7       27.89       32.56      7.99 o
   1  12   7       17.19        8.78     10.65 o
   2  12   7       29.80       34.19     12.83 o
  -7  13   7       26.02       21.24     10.48 o
  -6  13   7       15.34       21.94      7.83 o
  -5  13   7        5.91        4.05      5.14 o
  -4  13   7       33.21       30.01      9.12 o
  -3  13   7        3.47       -5.04      6.69 o
  -2  13   7       17.51       12.27      5.27 o
  -1  13   7       88.51       69.98     13.83 o
   0  13   7       29.96       33.95     13.64 o
   1  13   7       37.57       42.53     14.13 o
  -6  14   7       13.24        3.97      7.25 o
  -5  14   7       18.45       20.28      7.06 o
  -4  14   7       13.62       -4.11     11.76 o
  -3  14   7       74.41       42.30     11.86 o
   0  14   7        0.07       -0.03      9.26 o
   5 -15   8        0.91       -9.36      9.36 o
   6 -15   8       44.59       26.49      8.14 o
  -1 -14   8        0.55        7.33     15.08 o
   0 -14   8        2.71       12.94      9.18 o
   1 -14   8       28.02       31.67     13.15 o
   3 -14   8       65.38       53.77     13.54 o
   4 -14   8       47.25       45.16      9.57 o
   5 -14   8        9.15        7.97     12.02 o
   6 -14   8       35.49       34.80      8.50 o
   7 -14   8       16.72        4.55      9.17 o
  -3 -13   8        8.47      -11.49     11.52 o
  -2 -13   8        2.87        1.18      6.30 o
  -1 -13   8       36.44       42.19     13.67 o
   0 -13   8       35.60       36.02     16.07 o
   1 -13   8       39.44       39.17      9.05 o
   2 -13   8       30.15       17.19      6.01 o
   3 -13   8       76.61       77.78     10.60 o
   4 -13   8       43.53       59.75      9.22 o
   5 -13   8        2.79        2.90      6.65 o
   6 -13   8      102.17       91.23     25.72 o
   7 -13   8        0.96       -3.55      7.18 o
  -4 -12   8       33.57       37.66      8.52 o
  -3 -12   8      126.60      150.07     12.28 o
  -2 -12   8      145.70      154.08     24.41 o
  -1 -12   8      214.17      178.45     30.19 o
   0 -12   8        2.62       -0.91      4.76 o
   1 -12   8       38.17       42.03      7.02 o
   2 -12   8        5.42        7.35      4.66 o
   3 -12   8      251.96      229.92     24.53 o
   4 -12   8       98.94      112.69     12.89 o
   5 -12   8      205.78      179.62     25.26 o
   6 -12   8      148.26      141.73     11.15 o
   7 -12   8       10.25       -5.86      7.59 o
   8 -12   8       30.92       19.01      6.82 o
  -6 -11   8       82.77       81.78     28.90 o
  -5 -11   8       53.71       64.73      8.68 o
  -4 -11   8      132.73      125.76     14.76 o
  -3 -11   8        1.15        2.19      8.89 o
  -2 -11   8      171.84      171.53     19.21 o
  -1 -11   8      286.45      281.99     17.49 o
   0 -11   8      161.22      156.69      7.86 o
   1 -11   8       10.79        7.40      3.96 o
   2 -11   8       11.60       11.50      3.53 o
   3 -11   8       17.57       14.99      3.93 o
   4 -11   8       64.83       58.09      9.58 o
   5 -11   8      102.98      104.12     14.16 o
   6 -11   8        1.84        8.26      5.08 o
   7 -11   8        7.07       16.68      9.07 o
   8 -11   8       46.68       52.83     10.72 o
  -7 -10   8       44.71       56.95     10.10 o
  -6 -10   8       16.37       11.83      4.75 o
  -5 -10   8       57.63       51.82      7.97 o
  -4 -10   8       92.81       78.99     12.02 o
  -3 -10   8       32.98       46.05      7.13 o
  -2 -10   8      894.56      943.36     24.67 o
  -1 -10   8      784.71      923.33     21.84 o
   0 -10   8      381.02      397.83     13.65 o
   1 -10   8       66.12       60.76      4.99 o
   2 -10   8        5.26        4.14      2.63 o
   3 -10   8      326.91      320.94     17.61 o
   4 -10   8      150.85      125.89     10.89 o
   5 -10   8      533.64      485.92     59.07 o
   6 -10   8      691.40      664.51     80.67 o
   7 -10   8       26.32       -5.68      7.30 o
   8 -10   8       32.51       35.69      8.97 o
   9 -10   8       14.03       27.93      8.84 o
  -8  -9   8       13.82        5.12     16.12 o
  -7  -9   8       73.71       96.53     14.27 o
  -6  -9   8      310.12      381.43     42.88 o
  -5  -9   8      299.23      337.63     28.21 o
  -4  -9   8       42.00       33.54      7.20 o
  -3  -9   8        3.18       -8.57      8.57 o
  -2  -9   8      422.21      434.61     22.61 o
  -1  -9   8     2060.79     2224.72     43.06 o
   0  -9   8      621.73      686.61     16.28 o
   1  -9   8      410.02      398.62     20.55 o
   2  -9   8      380.64      401.78     13.12 o
   3  -9   8       83.71       68.79      4.42 o
   4  -9   8        1.30       -1.90      5.21 o
   5  -9   8        9.47        4.51      5.65 o
   6  -9   8        0.73        3.91      2.88 o
   7  -9   8       92.36       82.30     12.37 o
   8  -9   8       25.95       24.26      9.14 o
   9  -9   8        0.70        3.29      8.51 o
  -9  -8   8       15.06       21.53     12.11 o
  -8  -8   8        0.45        2.68      6.33 o
  -7  -8   8        0.16       -2.80      7.87 o
  -6  -8   8        2.87        5.42      4.57 o
  -5  -8   8      291.11      296.65     25.51 o
  -4  -8   8       70.11       89.88      8.46 o
  -3  -8   8      166.20      176.22      5.73 o
  -2  -8   8     1016.74     1029.45     17.48 o
  -1  -8   8        2.86        0.60      3.03 o
   0  -8   8       14.09       15.48      3.20 o
   1  -8   8      209.00      220.75     10.58 o
   2  -8   8      258.70      290.17     11.64 o
   3  -8   8        5.42        5.72      2.17 o
   4  -8   8      222.34      232.70     10.22 o
   5  -8   8       70.08       67.29      5.11 o
   6  -8   8       26.79       55.01      8.67 o
   7  -8   8        0.96        3.51      9.40 o
   8  -8   8      101.91       96.50     12.08 o
   9  -8   8       41.21       55.83      9.93 o
 -10  -7   8       31.67       24.55     10.06 o
  -9  -7   8       12.31       -1.17     10.56 o
  -8  -7   8        2.26        4.08      6.81 o
  -7  -7   8      120.02      106.90     16.22 o
  -6  -7   8      580.78      602.70     19.91 o
  -5  -7   8      118.34      124.68      6.00 o
  -4  -7   8      741.02      752.54      8.31 o
  -3  -7   8       29.00       32.00      3.59 o
  -2  -7   8      490.34      507.13      6.62 o
  -1  -7   8     1115.41     1069.79     15.84 o
   0  -7   8     3646.73     3816.59     46.04 o
   1  -7   8     3380.55     3691.74     48.17 o
   2  -7   8      218.57      200.26      9.64 o
   3  -7   8      136.59      115.23      6.57 o
   4  -7   8       40.48       34.46      4.58 o
   5  -7   8      224.53      223.04     16.51 o
   6  -7   8       32.33       27.71      9.11 o
   7  -7   8       69.92       65.12      7.59 o
   8  -7   8       14.57       18.07      8.97 o
   9  -7   8        2.27        0.66      5.21 o
  10  -7   8       17.08       22.25      8.65 o
 -11  -6   8       17.36       13.76     10.91 o
 -10  -6   8       36.73       24.02     10.28 o
  -9  -6   8        2.60       10.87      7.59 o
  -8  -6   8       27.61       27.95      5.39 o
  -7  -6   8       49.58       59.38      4.34 o
  -6  -6   8      617.74      569.76     10.71 o
  -5  -6   8      890.34     1026.71     24.54 o
  -4  -6   8      886.90      900.50     15.30 o
  -3  -6   8     1996.30     2097.53     26.65 o
  -2  -6   8      903.78      919.88     11.71 o
  -1  -6   8      113.65       98.07      4.47 o
   0  -6   8      123.31      145.77      7.60 o
   1  -6   8     1706.44     1580.17     26.74 o
   2  -6   8      128.94      122.59      5.65 o
   3  -6   8      147.95      111.38      5.65 o
   4  -6   8       50.40       60.78      4.84 o
   5  -6   8      477.04      478.80     32.03 o
   6  -6   8        1.23       -3.57      9.32 o
   7  -6   8       11.19        1.77     10.95 o
   8  -6   8       18.98        2.49      8.04 o
   9  -6   8       60.58       46.00     12.48 o
  10  -6   8        7.47       12.48     12.56 o
 -12  -5   8       14.90       23.70     10.05 o
 -11  -5   8        0.16       -9.40      9.40 o
 -10  -5   8        1.39       45.60     13.39 o
  -9  -5   8        4.01       -3.88      4.87 o
  -8  -5   8      151.16      167.61     14.46 o
  -7  -5   8      616.08      584.30     16.74 o
  -6  -5   8      129.77      108.79      5.91 o
  -5  -5   8      261.61      300.82      7.58 o
  -4  -5   8      448.78      350.98      9.75 o
  -3  -5   8      163.50      127.66      5.91 o
  -2  -5   8       33.96       31.43      3.29 o
  -1  -5   8     2008.56     2124.83     24.27 o
   0  -5   8     2778.10     2743.44     31.61 o
   1  -5   8     2806.14     2746.56     35.26 o
   2  -5   8      210.29      194.88      7.32 o
   4  -5   8       26.09       14.59      2.46 o
   5  -5   8      563.41      644.94     43.10 o
   6  -5   8       83.21       82.12      7.53 o
   7  -5   8      322.39      362.48     31.10 o
   8  -5   8      530.99      576.38     48.32 o
   9  -5   8       78.21       72.54     10.61 o
  10  -5   8       43.50       41.20     11.08 o
 -12  -4   8        0.53       -1.18      8.42 o
 -11  -4   8        0.42        2.66      5.90 o
 -10  -4   8       69.97       61.33      6.65 o
  -9  -4   8       48.09       42.83      5.48 o
  -8  -4   8       94.86       92.76      5.72 o
  -7  -4   8        6.46        5.25      1.82 o
  -6  -4   8       91.11       85.16      6.15 o
  -5  -4   8       37.25       36.55      2.68 o
  -4  -4   8     3606.63     3690.23     45.11 o
  -3  -4   8     5900.31     6094.43     76.74 o
  -2  -4   8        2.36        3.95      1.85 o
  -1  -4   8        1.02       -0.41      3.91 o
   0  -4   8      746.48      775.67     22.26 o
   1  -4   8     3415.88     3401.63     52.96 o
   2  -4   8     5390.16     5290.41     86.91 o
   3  -4   8      509.35      595.63     15.45 o
   4  -4   8     1480.59     1563.84     23.66 o
   5  -4   8        9.36       33.11      5.45 o
   6  -4   8      648.20      702.31     47.21 o
   7  -4   8        3.80       33.95      8.48 o
   8  -4   8       40.33       34.50      8.05 o
   9  -4   8       11.06       18.37      7.57 o
  10  -4   8        1.86        5.96      6.95 o
 -12  -3   8        2.38       -5.34      8.40 o
 -11  -3   8       12.30       10.36      6.14 o
 -10  -3   8       45.11       39.54      6.28 o
  -9  -3   8       67.35       67.96      8.25 o
  -8  -3   8      275.56      249.82     12.57 o
  -7  -3   8      340.33      321.98      9.68 o
  -6  -3   8       96.81      106.11      7.56 o
  -5  -3   8       15.92       12.16      3.24 o
  -4  -3   8      572.89      526.03     11.84 o
  -3  -3   8     1489.62     1563.07     73.31 o
  -2  -3   8     2125.72     2385.70     26.07 o
  -1  -3   8      340.72      448.71     50.97 o
   0  -3   8      211.70      168.59     11.04 o
   1  -3   8      393.04      557.11     64.77 o
   2  -3   8     1852.53     1971.39     31.03 o
   3  -3   8     2573.78     2564.99     37.59 o
   4  -3   8        2.32       -5.99      5.99 o
   5  -3   8      326.73      270.04      5.82 o
   6  -3   8       27.76       47.40      9.89 o
   7  -3   8        9.95       -4.60      7.52 o
   8  -3   8      299.41      337.27     22.40 o
   9  -3   8       81.18       93.49     13.52 o
  10  -3   8      135.07      142.17     15.90 o
 -12  -2   8       37.15       38.49      6.83 o
 -11  -2   8        1.50        9.59      5.35 o
 -10  -2   8        7.40       20.02      5.67 o
  -9  -2   8        5.44        8.63      2.59 o
  -8  -2   8      147.41      148.35      9.24 o
  -7  -2   8       17.91       25.47      2.87 o
  -6  -2   8       69.95       65.43      3.59 o
  -5  -2   8      965.52      889.18     16.84 o
  -4  -2   8     2490.44     2562.97     33.13 o
  -3  -2   8    11834.57    12516.58    180.40 o
  -2  -2   8     5499.34     5347.67     51.14 o
  -1  -2   8      152.49      175.69      9.85 o
   0  -2   8      204.09      170.97      7.16 o
   1  -2   8      627.41      650.44     12.58 o
   2  -2   8     2389.87     2128.72     26.11 o
   3  -2   8     1188.12     1261.29     20.37 o
   4  -2   8      753.15      664.49     25.37 o
   5  -2   8      414.55      362.87     17.99 o
   6  -2   8       96.39      103.42     15.52 o
   7  -2   8      193.89      205.27     16.72 o
   8  -2   8        9.54       17.84      8.13 o
   9  -2   8        1.80       10.54     13.43 o
  10  -2   8        3.17       -5.53      5.53 o
  11  -2   8        2.64       19.91      8.64 o
 -12  -1   8       17.06       26.90      7.41 o
 -11  -1   8       62.92       60.54      7.72 o
 -10  -1   8      121.93      139.42     16.94 o
  -9  -1   8       96.58      100.94      7.04 o
  -8  -1   8      343.28      320.66     18.98 o
  -7  -1   8      274.91      295.54     13.88 o
  -6  -1   8      150.80      142.94      7.17 o
  -5  -1   8      141.73      141.01      6.83 o
  -4  -1   8     1092.72     1013.10     12.99 o
  -3  -1   8      258.75      247.51     14.41 o
  -2  -1   8     3746.46     3938.19     51.04 o
  -1  -1   8     3593.85     3660.56     51.32 o
   0  -1   8       28.61       63.55      4.30 o
   1  -1   8     1124.87     1369.37     19.85 o
   3  -1   8     1117.71     1047.65     17.33 o
   4  -1   8      803.32      826.12     14.05 o
   5  -1   8      563.65      507.16     28.85 o
   6  -1   8      188.75      172.36     18.10 o
   7  -1   8        7.00        4.00      3.96 o
   8  -1   8      112.92      114.69     13.34 o
   9  -1   8       31.50       14.27      5.95 o
  10  -1   8       61.17       62.79     10.23 o
  11  -1   8       54.20       51.91     12.96 o
 -13   0   8       33.13       18.17      6.59 o
 -12   0   8        9.41       18.77     13.36 o
 -11   0   8       29.55       38.24      5.25 o
 -10   0   8      150.62      146.41     19.01 o
  -9   0   8      263.53      268.73     23.14 o
  -8   0   8        6.71        7.13      3.19 o
  -7   0   8       77.66       76.42      6.18 o
  -6   0   8        3.27       24.14      4.02 o
  -5   0   8     1251.33     1086.89     14.65 o
  -4   0   8      460.15      406.59     10.13 o
  -3   0   8      225.54      263.12     14.39 o
  -2   0   8     1524.77     1555.88     28.49 o
  -1   0   8      116.80      154.66      8.95 o
   0   0   8      145.53      181.40     10.40 o
   1   0   8      203.21      173.13      9.77 o
   2   0   8     3195.83     3043.91     43.62 o
   3   0   8     1323.26     1272.68     20.36 o
   4   0   8      468.53      442.66     25.90 o
   5   0   8       62.16       46.57      4.59 o
   6   0   8       96.78       86.90      7.82 o
   7   0   8       46.45       28.99      7.73 o
   8   0   8        1.38        3.98      7.87 o
   9   0   8       10.90       11.16      5.13 o
  10   0   8        7.41       12.83      6.85 o
  11   0   8       32.73       40.37      9.61 o
 -13   1   8        6.57        5.21      6.56 o
 -12   1   8       24.44       16.46      7.41 o
 -11   1   8      154.17      156.75     18.76 o
 -10   1   8       17.81       14.84      7.31 o
  -9   1   8      132.26      159.87     14.18 o
  -8   1   8        2.97        1.53      2.75 o
  -7   1   8      679.94      675.82     27.29 o
  -6   1   8     1079.80     1090.24     17.55 o
  -5   1   8       23.13       26.86      3.12 o
  -4   1   8      373.08      375.51     20.36 o
  -3   1   8     1212.54     1020.16     16.62 o
  -2   1   8     5042.67     5505.68     60.47 o
  -1   1   8     5421.51     5570.49     53.35 o
   0   1   8     3118.13     3163.29     36.66 o
   1   1   8     1056.06      965.79     15.10 o
   2   1   8      139.51      155.19      8.04 o
   3   1   8     2179.30     2101.74     30.84 o
   4   1   8      674.86      660.62     20.16 o
   5   1   8      392.25      384.27      9.96 o
   6   1   8       60.49       52.82      4.98 o
   7   1   8       84.05       72.87      7.85 o
   8   1   8        6.08        0.42      3.82 o
   9   1   8       31.23       21.18      6.64 o
  10   1   8        0.76       11.65      5.62 o
  11   1   8        1.12       -4.71      6.64 o
 -13   2   8       61.67       62.02     14.31 o
 -12   2   8       85.75      110.55     11.46 o
 -11   2   8       40.88       58.00      9.27 o
 -10   2   8       93.19       97.47     14.14 o
  -9   2   8       26.09       26.97      7.87 o
  -8   2   8      260.18      266.23     26.74 o
  -7   2   8      483.02      453.14     38.43 o
  -6   2   8      808.51      825.19     13.34 o
  -5   2   8     1408.87     1501.24     22.53 o
  -4   2   8      453.42      401.63     20.38 o
  -3   2   8       73.32      101.15      5.68 o
  -2   2   8       44.39       27.33      4.56 o
  -1   2   8      202.78      213.32     13.55 o
   0   2   8      820.72      794.95     18.71 o
   1   2   8     2988.91     3220.89     42.95 o
   2   2   8      397.85      372.82      8.58 o
   3   2   8      402.01      356.29     13.37 o
   4   2   8      422.93      476.67     17.67 o
   5   2   8       35.25       34.64      4.47 o
   6   2   8        8.57        0.04      3.23 o
   7   2   8       27.87       37.78      9.60 o
   8   2   8        0.68       15.56      9.38 o
   9   2   8       95.13      116.37      9.35 o
  10   2   8       10.95        3.07      4.91 o
  11   2   8       20.15       -0.46      5.43 o
 -12   3   8       88.16       78.48     11.83 o
 -11   3   8       34.97       20.61      7.89 o
 -10   3   8       33.58       40.82     17.47 o
  -9   3   8      294.37      337.15     27.89 o
  -8   3   8       57.16       74.07     20.12 o
  -7   3   8      227.52      272.80     20.04 o
  -6   3   8      321.51      301.98     17.10 o
  -5   3   8       57.48       39.54      3.16 o
  -4   3   8       24.25       50.21      2.96 o
  -3   3   8      493.69      391.59     18.12 o
  -2   3   8     1219.54     1028.27     15.38 o
  -1   3   8     7808.95     8565.77     94.27 o
   0   3   8     9024.47     9627.54    154.09 o
   1   3   8      245.97      235.89     13.07 o
   2   3   8       49.89       51.99      3.06 o
   3   3   8      147.97      135.89      6.84 o
   4   3   8      797.10      768.01     16.17 o
   5   3   8     1481.51     1582.72     51.73 o
   6   3   8      319.11      358.46     27.18 o
   7   3   8      144.81      130.00     14.39 o
   8   3   8        2.60        4.47      5.12 o
   9   3   8       21.78       15.35      7.10 o
  10   3   8        5.29        5.49      9.07 o
 -12   4   8        5.92        5.86      4.89 o
 -11   4   8        1.21       17.13      6.69 o
 -10   4   8        9.01        8.05     13.81 o
  -9   4   8       28.31       29.07      8.07 o
  -8   4   8       27.09       36.16      8.05 o
  -7   4   8     1125.12     1133.40     51.58 o
  -6   4   8     2712.55     3031.61     63.04 o
  -5   4   8       12.57        0.48      3.94 o
  -4   4   8      821.95      829.33     26.87 o
  -3   4   8      113.91      145.70      8.08 o
  -2   4   8      516.92      499.43     13.82 o
  -1   4   8        2.47        4.43      7.66 o
   0   4   8      693.95      674.43     11.67 o
   1   4   8     1527.25     1537.19     29.14 o
   2   4   8      354.73      306.13     17.19 o
   3   4   8       10.71        4.18      2.70 o
   4   4   8       81.26       69.83      4.35 o
   5   4   8       30.41       11.89      4.17 o
   6   4   8       18.58       31.74     16.40 o
   7   4   8        4.01        4.99      6.32 o
   8   4   8       40.08       37.86      5.25 o
   9   4   8        2.27       11.98      5.73 o
 -12   5   8       96.53       90.71      9.53 o
 -11   5   8      371.66      303.23     26.12 o
 -10   5   8       84.27      102.53     12.23 o
  -9   5   8      163.87      161.11     21.65 o
  -8   5   8       11.94       13.69      5.56 o
  -7   5   8       82.97      100.43     14.14 o
  -6   5   8       11.05       11.94      9.50 o
  -5   5   8        6.86       37.01      9.46 o
  -4   5   8       28.03       27.40      4.82 o
  -3   5   8      266.96      256.82     14.98 o
  -2   5   8        2.93        5.64      2.63 o
  -1   5   8      251.14      178.29     10.45 o
   0   5   8     2827.78     3077.32     49.85 o
   1   5   8      547.18      538.34     21.39 o
   2   5   8        3.70       -3.58      3.58 o
   3   5   8      327.49      295.53     15.33 o
   4   5   8       18.51       25.02      3.55 o
   5   5   8      180.76      159.48      9.86 o
   6   5   8      256.77      267.16     25.23 o
   7   5   8        6.35       11.63      6.78 o
   8   5   8        1.23       -2.93      4.90 o
 -11   6   8       15.90        5.80      8.33 o
 -10   6   8       25.88       15.96     11.39 o
  -9   6   8        1.57       11.41      6.70 o
  -8   6   8       51.21       59.25     15.93 o
  -7   6   8        2.65       -3.17      8.50 o
  -6   6   8       32.58       39.47      5.02 o
  -5   6   8       68.93       87.40      9.16 o
  -4   6   8      688.95      650.50     21.78 o
  -3   6   8      656.98      755.05     34.56 o
  -2   6   8       14.13       19.03      3.75 o
  -1   6   8     1780.37     1883.86     33.22 o
   0   6   8     1536.57     1597.43     26.53 o
   1   6   8     1871.80     2021.46     43.86 o
   2   6   8     1938.74     2121.92     56.43 o
   3   6   8      417.63      398.12     27.71 o
   4   6   8       46.06       59.13      5.04 o
   5   6   8        6.70        7.27      3.75 o
   6   6   8       97.60      105.13      7.62 o
   7   6   8       86.56       90.49      9.63 o
 -11   7   8      336.51      314.93     21.57 o
 -10   7   8       32.81       25.19      7.49 o
  -9   7   8       79.65       65.53     16.84 o
  -8   7   8        7.72       17.44      8.64 o
  -7   7   8      715.24      890.74    103.40 o
  -6   7   8      108.16       87.70      7.76 o
  -5   7   8       45.00       55.17     10.14 o
  -4   7   8       74.82       58.99      6.77 o
  -3   7   8      560.86      510.56     22.14 o
  -2   7   8      652.45      658.94     25.78 o
  -1   7   8       19.37        7.93      4.37 o
   0   7   8       35.06       42.24      2.91 o
   1   7   8      217.28      181.57      9.81 o
   2   7   8      131.81      111.13      6.15 o
   3   7   8       45.22       48.77      4.51 o
   4   7   8       19.94       24.65      4.54 o
   5   7   8       42.11       46.76      7.78 o
   6   7   8       62.44       46.39      6.98 o
 -10   8   8      157.41      151.24     12.84 o
  -9   8   8       21.36       15.60     12.47 o
  -8   8   8        5.94       20.23      7.67 o
  -7   8   8       22.01       21.37     14.83 o
  -6   8   8       22.22       31.75      7.60 o
  -5   8   8      201.91      233.86     17.12 o
  -4   8   8      385.30      447.24     20.44 o
  -3   8   8       66.17       70.70      5.89 o
  -2   8   8      239.52      223.28     16.59 o
  -1   8   8      502.77      460.72     20.20 o
   0   8   8      955.60     1012.61     36.81 o
   1   8   8      398.06      383.96     28.40 o
   2   8   8      251.01      268.73     17.67 o
   3   8   8      263.50      242.32     20.54 o
   4   8   8        7.17        4.59      3.69 o
   5   8   8       89.11       92.96      9.67 o
   6   8   8       85.14       86.56     18.29 o
   7   8   8       81.19       44.95     12.04 o
  -9   9   8        1.33        4.73      7.24 o
  -8   9   8       70.52       67.70     34.25 o
  -7   9   8       39.22       38.10      9.26 o
  -6   9   8       83.03       83.81     15.01 o
  -5   9   8      574.91      590.87     34.22 o
  -4   9   8      592.59      652.36     37.04 o
  -3   9   8      186.05      184.81     18.97 o
  -2   9   8      535.10      539.39     50.38 o
  -1   9   8      323.13      317.40     18.21 o
   0   9   8        0.44        1.51      2.80 o
   1   9   8      152.93      132.11     14.23 o
   2   9   8       52.84       72.10      7.73 o
   3   9   8      265.45      270.69     17.62 o
   4   9   8      150.12      147.61     12.20 o
   5   9   8        8.58        8.33     10.64 o
   6   9   8        3.67       -6.14     10.09 o
   7   9   8        0.31       -7.69     10.14 o
  -9  10   8      103.21      115.04     18.85 o
  -8  10   8       71.55       89.01     12.48 o
  -7  10   8       15.47       12.91      7.99 o
  -6  10   8       82.83       89.31     10.50 o
  -5  10   8       21.32       16.08      6.90 o
  -4  10   8      133.07      110.15     11.91 o
  -3  10   8       11.07       19.56      6.90 o
  -2  10   8      137.59      140.91     17.70 o
  -1  10   8       15.11        6.85      5.31 o
   0  10   8      162.36      178.42     20.66 o
   1  10   8       92.87       98.49     11.82 o
   2  10   8      141.52      169.63     13.33 o
   3  10   8      114.38       79.55     18.02 o
   4  10   8        1.07       -0.59     10.53 o
   5  10   8       24.51       20.06      9.24 o
   6  10   8       18.21        5.40      8.64 o
  -8  11   8        8.72        8.56      7.79 o
  -7  11   8       14.26       17.02     10.82 o
  -6  11   8        4.87       18.82     10.91 o
  -5  11   8       48.44       40.25      8.73 o
  -4  11   8      187.38      181.41     19.88 o
  -3  11   8      500.32      485.01     43.64 o
  -2  11   8      364.52      396.49     36.49 o
  -1  11   8      144.52      151.79     14.21 o
   0  11   8       54.58       58.81      8.81 o
   1  11   8       46.86       47.61     13.37 o
   3  11   8      120.21       98.34     18.31 o
   4  11   8      186.56      123.41     25.37 o
  -7  12   8       40.26       46.00      8.58 o
  -6  12   8        4.35        9.83      6.20 o
  -5  12   8       40.82       58.23      9.29 o
  -4  12   8        0.21        3.54      6.17 o
  -3  12   8        8.50       12.43      6.89 o
  -2  12   8       12.81       15.79      5.21 o
  -1  12   8        2.39        0.02      6.18 o
   0  12   8       53.70       42.95      9.01 o
   1  12   8       40.86       44.98     12.84 o
  -6  13   8        3.16        2.00      3.34 o
  -5  13   8        3.21       11.56      7.34 o
  -4  13   8        4.76       -2.49      9.28 o
  -3  13   8       14.39       20.52      7.85 o
  -2  13   8       36.87       43.06     13.59 o
  -1  13   8       19.10       18.55     11.38 o
   0  13   8       30.51       11.25      9.74 o
  -5  14   8        3.59        6.51     10.95 o
  -4  14   8        2.15        5.40      7.26 o
   2 -15   9        2.42      -10.11     10.11 o
   5 -15   9       32.22       34.84      7.08 o
   6 -15   9        0.91        5.07      5.49 o
  -1 -14   9       16.73        5.67      9.03 o
   0 -14   9        0.52        5.48      8.44 o
   1 -14   9       16.63       11.70     10.14 o
   2 -14   9      120.49      112.55     14.87 o
   3 -14   9       25.81       16.91     10.72 o
   4 -14   9        2.77       -7.38      7.38 o
   5 -14   9       28.10       18.91      7.15 o
   6 -14   9        7.54       10.39      6.28 o
  -3 -13   9      111.06      121.86     20.35 o
  -2 -13   9      380.70      369.54     54.12 o
  -1 -13   9       20.55       21.95      9.53 o
   0 -13   9       87.45       80.41     18.29 o
   1 -13   9        0.97       13.64     10.58 o
   2 -13   9       12.48       16.02      5.74 o
   3 -13   9       31.42       37.04      7.71 o
   4 -13   9       17.56       20.86      5.12 o
   5 -13   9        1.85       10.62      5.33 o
   6 -13   9        1.04        2.09      6.99 o
   7 -13   9       10.35       11.33      7.07 o
  -4 -12   9       38.84       36.16      7.30 o
  -3 -12   9       25.11       29.31     14.78 o
  -2 -12   9       23.83       26.88     11.53 o
  -1 -12   9      100.75      104.83     19.60 o
   0 -12   9       29.31       29.27      7.66 o
   1 -12   9        4.97       11.74      8.71 o
   2 -12   9       89.22       92.27     11.29 o
   3 -12   9       31.32       17.97      7.48 o
   4 -12   9      266.38      275.37     31.21 o
   5 -12   9      187.07      207.69     13.93 o
   6 -12   9       44.94       45.00      8.74 o
   7 -12   9       17.03       17.17      9.08 o
  -5 -11   9        7.41       10.98      5.92 o
  -4 -11   9      205.43      217.74     20.11 o
  -3 -11   9      149.46      142.46     22.67 o
  -2 -11   9      144.04      128.49     16.67 o
  -1 -11   9       24.91       25.75      5.57 o
   0 -11   9        0.62       -2.98      2.98 o
   1 -11   9       60.82       50.00      7.26 o
   2 -11   9      184.46      183.50     14.98 o
   3 -11   9        0.32        0.68      8.70 o
   4 -11   9      103.61       96.55     15.45 o
   5 -11   9      209.97      224.58     22.57 o
   6 -11   9       66.64       73.70     14.65 o
   7 -11   9       66.58       60.68     10.76 o
   8 -11   9       40.84       34.03      8.87 o
  -7 -10   9      181.83      182.94     27.90 o
  -6 -10   9      215.52      190.24     19.20 o
  -5 -10   9       56.63       76.42     18.22 o
  -4 -10   9       61.13       94.54     17.11 o
  -3 -10   9       24.22       30.66      7.71 o
  -2 -10   9      313.47      314.92     10.38 o
  -1 -10   9       55.37       49.30      3.73 o
   0 -10   9      120.64      110.69      6.58 o
   1 -10   9        6.27        6.95      3.12 o
   2 -10   9       48.55       44.25      3.41 o
   3 -10   9        4.48        5.72      1.96 o
   4 -10   9      169.78      155.57     20.22 o
   5 -10   9       42.44       37.02      6.76 o
   6 -10   9       49.20       65.18     11.30 o
   7 -10   9      208.68      196.81     16.15 o
   8 -10   9        1.53       -7.52      7.52 o
  -8  -9   9       56.81       56.19      9.66 o
  -7  -9   9       39.68       19.29      7.94 o
  -6  -9   9        4.80        3.14     17.71 o
  -5  -9   9      111.51      101.85     14.70 o
  -4  -9   9       84.65       92.76     11.62 o
  -3  -9   9       28.61       25.54      5.12 o
  -2  -9   9      223.76      242.64     10.80 o
  -1  -9   9      102.72       93.74      5.05 o
   0  -9   9      156.85      153.17      7.79 o
   1  -9   9        7.92       13.57      2.18 o
   2  -9   9       61.30       72.58      4.90 o
   3  -9   9       10.91       12.33      3.10 o
   4  -9   9      366.60      349.95     23.93 o
   5  -9   9      532.60      496.72     44.70 o
   6  -9   9      352.53      340.33     29.52 o
   7  -9   9      477.49      504.11     57.33 o
   8  -9   9      121.99       85.13     12.19 o
   9  -9   9       96.06      101.41     10.23 o
  -9  -8   9        0.69       -9.78     13.11 o
  -8  -8   9       57.83       68.37      9.11 o
  -7  -8   9      112.04      132.79     13.23 o
  -6  -8   9      610.10      650.39     59.70 o
  -5  -8   9       93.42      113.40     17.42 o
  -4  -8   9       60.24       73.07      6.36 o
  -3  -8   9       44.03       41.50      2.40 o
  -2  -8   9     1073.87     1112.80     22.73 o
  -1  -8   9     1069.86     1190.28     18.77 o
   0  -8   9     1633.64     1712.23     24.33 o
   1  -8   9      247.11      243.91     12.03 o
   2  -8   9        1.73        1.53      3.01 o
   3  -8   9        6.69       14.35      3.26 o
   4  -8   9       62.28       82.65     12.29 o
   5  -8   9      154.72      117.95     11.53 o
   6  -8   9        7.07        3.66      8.14 o
   7  -8   9      267.22      260.45     35.85 o
   8  -8   9        2.21        3.87      6.11 o
   9  -8   9       23.24       35.81      5.93 o
 -10  -7   9       41.01       71.84     15.51 o
  -9  -7   9       44.23       35.07      8.63 o
  -8  -7   9       20.15       29.92      8.94 o
  -7  -7   9        0.60       -8.09      8.09 o
  -6  -7   9      637.37      641.71     28.00 o
  -5  -7   9      405.91      403.48      9.67 o
  -4  -7   9       44.92       47.81      3.14 o
  -3  -7   9      256.38      224.67      9.81 o
  -2  -7   9      428.60      467.96     11.65 o
  -1  -7   9      615.19      631.37     14.87 o
   0  -7   9      135.83      146.54      6.48 o
   1  -7   9      268.41      306.39     33.59 o
   2  -7   9       12.60       11.80      2.98 o
   3  -7   9       90.08       87.95      4.98 o
   4  -7   9       51.03       49.83      3.16 o
   5  -7   9      180.84      184.62     13.37 o
   6  -7   9      536.94      486.15     31.45 o
   7  -7   9       59.11       55.88      9.38 o
   8  -7   9       77.70       88.61     11.36 o
   9  -7   9      130.39      108.47     10.25 o
 -11  -6   9        5.29      -10.27     10.27 o
 -10  -6   9        5.41       14.26      9.20 o
  -9  -6   9       75.76       75.36     20.47 o
  -8  -6   9       37.26       23.83      6.76 o
  -7  -6   9      401.13      444.70     28.25 o
  -6  -6   9      466.12      484.63     10.26 o
  -5  -6   9       98.26      119.91      7.03 o
  -4  -6   9        3.71       -2.11      2.11 o
  -3  -6   9        8.89       14.83      3.10 o
  -2  -6   9      607.97      744.77     16.02 o
  -1  -6   9     2462.36     2620.05     29.33 o
   0  -6   9     2484.99     2723.36     33.07 o
   1  -6   9      551.80      541.64     14.63 o
   2  -6   9      467.32      436.38     10.09 o
   3  -6   9        0.82        0.61      1.91 o
   4  -6   9      115.20      117.09      5.67 o
   5  -6   9     1190.44     1209.27     51.77 o
   6  -6   9      322.86      359.50     33.29 o
   7  -6   9      151.51      156.09     12.81 o
   8  -6   9        1.75        4.52      3.86 o
   9  -6   9      121.63      109.05     11.27 o
 -12  -5   9       10.67       11.05      8.43 o
 -11  -5   9       56.30       60.08     12.90 o
 -10  -5   9      179.71      180.86     17.23 o
  -9  -5   9      136.25      152.99     19.84 o
  -8  -5   9      120.18      124.36     10.73 o
  -7  -5   9       22.89       15.70      3.06 o
  -6  -5   9      538.85      548.66     34.87 o
  -5  -5   9     1004.25     1013.00     19.81 o
  -4  -5   9     2626.65     3016.34     41.14 o
  -3  -5   9      745.98      760.04     12.10 o
  -2  -5   9      314.28      310.35      9.09 o
  -1  -5   9       10.98       19.71      4.05 o
   0  -5   9     1696.58     1786.79     23.78 o
   1  -5   9       74.16      166.19     29.94 o
   2  -5   9      367.36      283.45     18.37 o
   3  -5   9      186.98      217.75      8.37 o
   4  -5   9        1.50       10.14      5.21 o
   5  -5   9      249.54      247.75     12.15 o
   6  -5   9       35.80       22.53     19.01 o
   7  -5   9       19.80       47.29     17.05 o
   8  -5   9      108.01      112.66     14.32 o
   9  -5   9      151.11      127.12     13.49 o
  10  -5   9        2.24       -5.70     11.39 o
 -12  -4   9        0.86       -7.09      8.57 o
 -11  -4   9       12.60       22.14     10.38 o
 -10  -4   9        3.18       17.97      7.50 o
  -9  -4   9       25.21       16.74      7.27 o
  -8  -4   9      217.47      198.24      8.31 o
  -7  -4   9      153.10      166.08     10.77 o
  -6  -4   9      239.18      234.52     11.60 o
  -5  -4   9     1676.88     1798.43     25.08 o
  -4  -4   9      315.68      373.61     35.76 o
  -3  -4   9       68.54       79.62      3.65 o
  -2  -4   9       18.26       17.93      2.34 o
  -1  -4   9     2216.22     2308.27     31.35 o
   0  -4   9     1701.28     1702.88     19.89 o
   1  -4   9      845.07      866.59     19.35 o
   2  -4   9     1611.86     1520.70     29.77 o
   3  -4   9     3230.92     3471.55     45.71 o
   4  -4   9       17.90       17.40      4.04 o
   5  -4   9        0.11       -3.54      9.43 o
   6  -4   9      295.05      286.88      8.44 o
   7  -4   9      334.75      312.36     26.92 o
   8  -4   9      313.91      327.82     26.88 o
   9  -4   9      114.88      120.33     24.01 o
  10  -4   9       60.68       44.02      9.32 o
 -12  -3   9       11.71       17.79     11.59 o
 -11  -3   9       19.07       15.49      7.28 o
 -10  -3   9      226.92      196.14     12.89 o
  -9  -3   9      111.78      121.21     11.91 o
  -8  -3   9        0.00        2.56      1.90 o
  -7  -3   9       14.38        8.45      3.11 o
  -6  -3   9      133.56      150.13      7.72 o
  -5  -3   9      474.24      442.87     19.84 o
  -4  -3   9     3212.00     3354.74     32.16 o
  -3  -3   9     3381.09     3758.82     43.08 o
  -2  -3   9      639.10      747.91     14.01 o
  -1  -3   9      111.78       80.50      4.94 o
   0  -3   9     1381.83     1394.74     23.08 o
   1  -3   9       29.58       42.54      4.20 o
   2  -3   9     1199.50     1102.58     17.48 o
   3  -3   9      173.52      143.80     10.92 o
   4  -3   9      187.91      187.29     10.87 o
   5  -3   9        3.32        1.69      5.18 o
   6  -3   9      631.59      655.26     60.01 o
   7  -3   9        6.80        3.02      3.90 o
   8  -3   9        1.15       -2.32      7.52 o
   9  -3   9       10.73        2.62     13.84 o
  10  -3   9        6.61        0.04      8.92 o
 -11  -2   9       15.45       15.75      5.16 o
 -10  -2   9       73.35       70.41     10.38 o
  -9  -2   9      306.09      290.31     31.00 o
  -8  -2   9      237.11      232.73     11.96 o
  -7  -2   9       55.73       88.12      5.11 o
  -6  -2   9      208.83      260.70     11.40 o
  -5  -2   9       11.49        5.43      3.27 o
  -4  -2   9       17.65       21.55      2.54 o
  -2  -2   9     2830.62     3031.91     67.31 o
  -1  -2   9      857.45      904.89     27.90 o
   0  -2   9      225.91      126.51      7.55 o
   1  -2   9      119.82      130.42      6.80 o
   2  -2   9      385.35      424.89     12.97 o
   3  -2   9      420.60      485.56     12.82 o
   4  -2   9      171.95      150.52      9.25 o
   5  -2   9       31.29       31.46      5.57 o
   6  -2   9        2.43        6.58      3.51 o
   7  -2   9        9.18        4.92      3.66 o
   8  -2   9      172.80      184.98     18.17 o
   9  -2   9      108.94      126.18     10.50 o
  10  -2   9      193.10      193.34     15.69 o
 -12  -1   9       29.39       18.67      6.69 o
 -11  -1   9       16.31       20.40      8.05 o
 -10  -1   9        0.41       18.69      7.57 o
  -9  -1   9        9.94       12.99      4.49 o
  -8  -1   9       87.15       78.23      6.21 o
  -7  -1   9      736.17      733.36     27.68 o
  -6  -1   9        2.58        6.46      2.63 o
  -5  -1   9       77.59       53.86      4.13 o
  -4  -1   9      282.71      266.59     15.25 o
  -3  -1   9     6882.16     7123.11     78.89 o
  -2  -1   9      244.32      290.11     15.89 o
  -1  -1   9      235.24      235.81     14.83 o
   0  -1   9      638.42      673.34     14.64 o
   1  -1   9     3340.99     3330.68     39.59 o
   2  -1   9     2550.32     2608.52     38.07 o
   3  -1   9     1410.30     1278.87     28.51 o
   4  -1   9      748.07      781.16     18.26 o
   5  -1   9        6.23       -4.61      4.90 o
   6  -1   9        0.78       11.86      6.41 o
   7  -1   9       37.84       17.64      5.06 o
   8  -1   9        0.06       -1.73      8.73 o
   9  -1   9        0.35       -8.28     16.09 o
  10  -1   9       13.72       19.93      7.27 o
 -13   0   9        1.80       20.21      8.30 o
 -12   0   9        0.52       -2.99     10.92 o
 -11   0   9        6.96        7.73     12.67 o
 -10   0   9      169.65      179.10     21.71 o
  -9   0   9       78.64       91.77      9.79 o
  -8   0   9      359.21      332.71     17.57 o
  -7   0   9     3638.54     3946.55     85.48 o
  -6   0   9      383.98      353.34     17.32 o
  -5   0   9       80.62       83.41      4.61 o
  -4   0   9       10.46       10.83      4.86 o
  -3   0   9     3667.08     3784.93     43.71 o
  -2   0   9     5153.71     4920.13     53.55 o
  -1   0   9      122.11      139.74      9.25 o
   0   0   9       85.03       71.21      5.55 o
   1   0   9      264.04      222.31     18.85 o
   2   0   9     1412.09     1517.03     31.40 o
   3   0   9      708.55      701.93     13.74 o
   4   0   9      517.29      444.71     26.05 o
   5   0   9       49.96       44.48     18.29 o
   6   0   9        4.83       -4.55      4.55 o
   7   0   9       14.26        7.92      3.38 o
   8   0   9       49.92       39.45      8.53 o
   9   0   9      218.38      226.78     25.83 o
  10   0   9       61.03       54.00     10.01 o
 -13   1   9        6.26        5.67      7.20 o
 -12   1   9        0.73       -6.53      6.65 o
 -11   1   9        1.41       10.32     36.37 o
 -10   1   9       54.49       48.45      9.22 o
  -9   1   9        1.04       -3.79     13.39 o
  -8   1   9        2.68       12.58      4.64 o
  -7   1   9      294.92      258.43     11.05 o
  -6   1   9     1210.48     1285.32     27.57 o
  -5   1   9      691.72      664.91     14.81 o
  -4   1   9     1806.58     2150.02     33.99 o
  -3   1   9     3128.89     2971.78     42.98 o
  -2   1   9      874.13      901.79     14.75 o
  -1   1   9      512.72      567.65     11.89 o
   0   1   9      456.78      399.09     22.58 o
   1   1   9     3453.78     3756.07     68.82 o
   2   1   9     1079.66     1123.11     17.42 o
   3   1   9      190.92      158.16      4.62 o
   4   1   9      246.10      185.94     12.10 o
   5   1   9      386.52      439.67     50.61 o
   6   1   9        4.90       -0.14      3.77 o
   7   1   9        7.48        3.62      2.92 o
   8   1   9        6.70       -6.30      6.88 o
   9   1   9      108.69      129.15     27.32 o
  10   1   9       43.06       33.40      5.97 o
 -13   2   9        5.69       28.79      9.39 o
 -12   2   9        0.74        2.56      4.27 o
 -11   2   9       53.91       81.20     16.37 o
 -10   2   9       14.96       28.57      8.17 o
  -9   2   9      328.48      379.81     29.64 o
  -8   2   9       15.68       14.74      8.50 o
  -7   2   9     1635.86     1693.88     46.83 o
  -6   2   9      282.64      283.86     18.45 o
  -5   2   9      181.89      163.66      6.62 o
  -4   2   9      185.13      177.93     11.94 o
  -3   2   9      438.72      436.91     13.11 o
  -2   2   9     4543.31     4294.86     50.14 o
  -1   2   9     2926.99     2833.31     41.11 o
   0   2   9     1240.98     1167.07     21.78 o
   1   2   9      464.40      508.88     14.94 o
   2   2   9      365.84      363.52      7.57 o
   3   2   9      545.65      586.75     19.58 o
   4   2   9      794.10      799.96     23.82 o
   5   2   9      610.95      578.13     43.27 o
   6   2   9      124.42      147.38     12.00 o
   7   2   9       16.51       31.97      6.53 o
   8   2   9        0.41        3.08      5.39 o
   9   2   9       18.46        6.16      3.64 o
  10   2   9        3.51       14.05      6.34 o
 -12   3   9       22.15       35.99     15.79 o
 -11   3   9       52.49       31.93      7.44 o
 -10   3   9        1.09       16.66      8.59 o
  -9   3   9       59.17       56.76     18.20 o
  -8   3   9      183.81      235.04     27.41 o
  -7   3   9      290.53      270.06     27.82 o
  -6   3   9     2113.15     2210.70     42.10 o
  -5   3   9     1811.99     1766.13     36.23 o
  -4   3   9      126.99      129.31      6.82 o
  -3   3   9      456.79      509.06     25.04 o
  -2   3   9       18.60       10.92      5.71 o
  -1   3   9      182.64      125.97     49.28 o
   0   3   9      718.21      644.97     34.74 o
   1   3   9      411.34      397.66     17.36 o
   2   3   9       50.92       49.04      3.10 o
   3   3   9      318.19      346.37     12.65 o
   4   3   9        8.89        1.96      6.01 o
   5   3   9       52.74       44.73      4.39 o
   6   3   9       25.76       33.74      9.63 o
   7   3   9        9.37        7.12      4.94 o
   8   3   9        0.17       -2.45     15.12 o
   9   3   9        1.21       28.31     13.48 o
  10   3   9        0.41       -9.02      9.02 o
 -12   4   9       49.99       43.49      8.57 o
 -11   4   9       35.56       34.88     10.03 o
 -10   4   9       69.60       35.52      8.84 o
  -9   4   9       16.18       28.58      9.36 o
  -8   4   9       14.42       22.37      7.48 o
  -7   4   9     1142.67     1151.93     57.02 o
  -6   4   9     1196.86     1321.25     50.72 o
  -5   4   9      857.88      808.39     36.87 o
  -4   4   9      329.62      296.99     15.96 o
  -3   4   9        2.49        9.13      2.95 o
  -2   4   9      730.64      756.97     18.95 o
  -1   4   9     4890.70     5097.77     91.40 o
   0   4   9     1110.85     1069.30     25.08 o
   1   4   9      262.45      304.55     15.40 o
   2   4   9       42.11       28.43      3.29 o
   3   4   9      435.35      424.91     33.65 o
   4   4   9      332.41      386.73     15.43 o
   5   4   9      224.10      228.60     13.92 o
   6   4   9      183.98      152.10     16.60 o
   7   4   9       54.22       69.69     10.64 o
   8   4   9       10.13        3.04     12.08 o
   9   4   9        0.55        9.24      6.03 o
 -11   5   9        9.84       23.27      8.59 o
 -10   5   9       13.77       17.06      7.63 o
  -9   5   9        1.60        3.67      5.32 o
  -8   5   9        3.46        2.26      5.53 o
  -7   5   9       53.58       73.88     12.24 o
  -6   5   9     1121.71     1219.73     53.82 o
  -5   5   9     2358.81     2392.53    237.15 o
  -4   5   9      533.08      501.14     29.57 o
  -3   5   9        0.33        1.62      7.09 o
  -2   5   9       60.09       31.92      4.67 o
  -1   5   9     1408.44     1493.45     30.40 o
   0   5   9     2388.25     2585.34     53.42 o
   1   5   9      533.14      513.75     22.63 o
   2   5   9      632.84      627.18     31.40 o
   3   5   9        1.27       -1.56      3.54 o
   4   5   9      131.37      101.93      8.46 o
   5   5   9       18.23        3.65      4.83 o
   6   5   9        0.23        0.19      9.00 o
   7   5   9        4.83        2.69      6.53 o
   8   5   9        1.73       -0.70      5.99 o
 -11   6   9      313.42      328.35     25.72 o
 -10   6   9       28.12       29.16      8.83 o
  -9   6   9        1.47       10.51      9.38 o
  -8   6   9      123.13      114.51     12.79 o
  -7   6   9        9.70        3.98      5.06 o
  -6   6   9       53.38       50.61     10.92 o
  -5   6   9        5.26       -8.88      8.88 o
  -4   6   9      376.13      364.68     24.57 o
  -3   6   9      645.37      617.82     16.74 o
  -2   6   9      411.06      382.01     19.39 o
  -1   6   9      364.12      391.38     19.82 o
   0   6   9       58.10       50.15      3.08 o
   1   6   9       11.94       -3.72      3.72 o
   2   6   9       64.89       38.06      5.52 o
   3   6   9       14.10       11.65      3.49 o
   4   6   9        1.95        3.60      4.26 o
   5   6   9      103.48      135.39     12.46 o
   6   6   9       44.40       34.11      6.61 o
   7   6   9        2.66       -2.46      4.79 o
 -10   7   9       43.99       42.15      8.47 o
  -9   7   9       87.46       87.33     37.92 o
  -8   7   9       31.77       30.14      7.18 o
  -7   7   9        4.66       24.20      9.03 o
  -6   7   9      293.58      318.00     21.41 o
  -5   7   9     1015.37     1088.95     51.26 o
  -4   7   9      536.46      541.02     46.91 o
  -3   7   9       94.62       89.41      5.86 o
  -2   7   9      129.74      127.22      7.97 o
  -1   7   9      116.98      112.89      5.48 o
   0   7   9      468.38      471.74     25.72 o
   1   7   9      545.15      540.04     40.65 o
   2   7   9       38.23       37.85      3.83 o
   3   7   9       13.97        9.02      6.01 o
   4   7   9        4.12       -1.53      3.95 o
   5   7   9       70.79       78.12      8.72 o
   6   7   9      105.45       86.08     13.12 o
 -10   8   9       96.09      127.55     10.39 o
  -9   8   9      156.05      135.95     11.26 o
  -8   8   9       86.36       85.29     11.67 o
  -7   8   9        0.01       -2.45     16.34 o
  -6   8   9      177.65      206.71     13.95 o
  -5   8   9      283.18      250.95     21.29 o
  -4   8   9      363.20      416.86     38.67 o
  -3   8   9      276.82      277.57     16.57 o
  -2   8   9        4.34        6.01      3.30 o
  -1   8   9       97.97      102.55      7.70 o
   0   8   9      110.57      125.03     11.98 o
   1   8   9       38.40       37.12      7.91 o
   2   8   9      311.94      363.90     37.70 o
   3   8   9       70.73       97.57     10.46 o
   4   8   9       44.10       32.13      5.28 o
   5   8   9       50.13       47.17      9.51 o
   6   8   9        0.65       -2.78      9.45 o
  -9   9   9       85.36       98.15     23.30 o
  -8   9   9        4.47        9.30      9.37 o
  -7   9   9       58.19       66.07     10.41 o
  -6   9   9       97.46      139.31     15.34 o
  -5   9   9        6.08        1.86      8.20 o
  -4   9   9        0.18       -3.56      6.12 o
  -3   9   9      194.26      196.50     18.74 o
  -2   9   9        0.71        5.13      8.28 o
  -1   9   9      196.95      183.77     20.67 o
   0   9   9      380.62      384.43     34.82 o
   1   9   9      707.40      751.54     83.76 o
   2   9   9      505.03      532.67     59.22 o
   3   9   9      144.76      138.11     10.12 o
   4   9   9        0.92       -1.52      4.56 o
   5   9   9        6.15       79.95     15.78 o
   6   9   9       36.95       28.45     14.65 o
  -8  10   9        6.95        0.11      6.17 o
  -7  10   9       66.56       97.18      9.11 o
  -6  10   9      175.46      150.80     23.09 o
  -5  10   9      114.97      118.95     14.85 o
  -4  10   9      125.12      128.67     14.26 o
  -3  10   9      494.57      523.27     48.16 o
  -2  10   9      271.57      261.22     30.62 o
  -1  10   9      150.41      163.18     22.69 o
   0  10   9        2.93       -6.14      6.14 o
   1  10   9       30.35       34.19      5.29 o
   2  10   9      130.90      131.82     12.77 o
   3  10   9       95.84      109.41     12.73 o
   4  10   9       14.69       15.37     10.38 o
   5  10   9        0.58       19.61      8.46 o
  -7  11   9       30.99       26.51      8.10 o
  -6  11   9       11.03       15.88      8.25 o
  -5  11   9       15.00       22.65     14.83 o
  -4  11   9       42.51       55.64     13.68 o
  -3  11   9       33.25       44.07      6.98 o
  -2  11   9        7.53        9.81      4.50 o
  -1  11   9       22.03       29.21      8.33 o
   0  11   9       83.55       57.37      8.85 o
   1  11   9       24.67       38.49     11.19 o
   3  11   9       16.08       -0.90     11.18 o
  -6  12   9        5.53       -4.28      7.12 o
  -5  12   9        1.23        3.98     13.19 o
  -4  12   9      125.41      106.83     10.03 o
  -3  12   9      282.97      260.97     25.28 o
  -2  12   9      270.22      273.05     19.15 o
  -1  12   9      169.76      142.76     11.04 o
   0  12   9        1.97       -0.09      9.03 o
  -5  13   9        2.91       15.84      7.34 o
  -4  13   9        0.25        2.86      6.91 o
  -3  13   9       24.21       25.60      8.29 o
  -2  13   9       28.99       48.88     15.39 o
   0  13   9       39.69       24.26     13.07 o
  -4  14   9       34.41       15.59     15.60 o
   1 -15  10       20.10       14.40     11.31 o
   2 -15  10        1.31       19.89     10.22 o
   3 -15  10        8.21       -2.73      9.77 o
   6 -15  10        0.20       -2.24      6.54 o
  -1 -14  10        5.14       26.81     12.17 o
   0 -14  10        1.77       22.21      9.08 o
   1 -14  10        0.39        4.96      6.71 o
   2 -14  10       31.38       15.24     10.47 o
   3 -14  10       46.75       33.34     12.32 o
   4 -14  10        8.66        7.03      4.99 o
   5 -14  10        0.19       13.45      6.32 o
   6 -14  10        3.62       12.04      6.66 o
  -3 -13  10        1.92       -0.79     10.76 o
  -2 -13  10       28.82       33.49     13.17 o
  -1 -13  10        6.24        5.29      7.40 o
   0 -13  10      125.50      114.50     16.83 o
   1 -13  10       30.98       42.55     12.97 o
   2 -13  10       45.97       51.66      7.36 o
   3 -13  10      199.68      207.10     12.68 o
   4 -13  10      267.22      266.05     21.94 o
   5 -13  10      117.67      131.86     20.43 o
   6 -13  10       71.35       66.51      9.27 o
   7 -13  10       51.75       39.09     11.08 o
  -4 -12  10       65.82       61.07     13.20 o
  -3 -12  10      245.42      259.79     22.62 o
  -2 -12  10      197.24      183.03     31.31 o
  -1 -12  10        3.60       -6.41     10.41 o
   0 -12  10       17.19       21.82      6.36 o
   1 -12  10       15.99       20.70      6.63 o
   2 -12  10       37.84       32.97      5.96 o
   3 -12  10       22.23       29.77     12.20 o
   4 -12  10       17.78       20.01      8.33 o
   5 -12  10        2.74        0.77     15.20 o
   6 -12  10        0.67        0.26      6.28 o
   7 -12  10       30.64       24.66      7.35 o
  -5 -11  10        4.73       10.84     15.25 o
  -4 -11  10       73.77       79.56     12.85 o
  -3 -11  10        0.16       -2.34      7.77 o
  -2 -11  10       50.87       38.57      8.85 o
  -1 -11  10      215.64      226.97     19.81 o
   0 -11  10       13.26       12.53      4.17 o
   1 -11  10        9.85        8.08      4.33 o
   2 -11  10       18.71       12.44      3.84 o
   3 -11  10       52.12       53.40     10.43 o
   4 -11  10      209.95      231.51     25.50 o
   5 -11  10      254.51      259.13     30.33 o
   6 -11  10      142.58      179.04     14.89 o
   7 -11  10        2.80       -4.32      7.15 o
  -6 -10  10       11.00      -11.58     11.58 o
  -5 -10  10       17.17        5.95      6.82 o
  -4 -10  10      188.90      185.74     24.11 o
  -3 -10  10       45.34       69.90     10.27 o
  -2 -10  10      166.66      168.36      9.42 o
  -1 -10  10      264.39      294.98     12.13 o
   0 -10  10       21.30       16.01      5.94 o
   1 -10  10        4.74        2.46      3.63 o
   2 -10  10        0.73       -3.06      3.22 o
   3 -10  10      194.90      163.64     10.27 o
   4 -10  10       32.16       49.25     10.08 o
   5 -10  10      135.67      141.47     20.55 o
   6 -10  10      170.80      168.89     17.94 o
   7 -10  10       21.13       21.92      6.12 o
   8 -10  10      100.58       89.08     15.15 o
  -8  -9  10      170.38      157.88     20.50 o
  -7  -9  10      248.34      267.92     21.59 o
  -6  -9  10      251.16      268.05     33.66 o
  -5  -9  10      212.74      197.80     33.71 o
  -4  -9  10        1.91        6.83      7.51 o
  -3  -9  10       17.42        9.80      4.70 o
  -2  -9  10        1.18        1.09      3.25 o
  -1  -9  10      776.32      808.14     27.14 o
   0  -9  10       78.59       89.49      4.80 o
   1  -9  10        2.96        6.80      3.26 o
   2  -9  10        7.72       13.90      3.25 o
   3  -9  10      119.80      113.44     17.85 o
   4  -9  10        3.37        9.85      5.77 o
   5  -9  10       21.51       22.36      6.72 o
   6  -9  10      233.89      233.90     25.57 o
   7  -9  10       97.47      113.62     14.09 o
   8  -9  10        4.44        3.15      9.62 o
  -9  -8  10       35.18       44.15     11.98 o
  -8  -8  10       48.30       13.63     24.86 o
  -7  -8  10       35.52       39.39      9.01 o
  -6  -8  10       16.37        9.88     13.74 o
  -5  -8  10      411.00      440.88     28.87 o
  -4  -8  10       39.58       35.82      2.75 o
  -3  -8  10      470.29      506.98     13.28 o
  -2  -8  10      188.38      177.39      9.90 o
  -1  -8  10      291.05      326.29     12.98 o
   0  -8  10       84.97       84.42      7.00 o
   1  -8  10       16.38       32.87      7.58 o
   2  -8  10       12.56       23.15      5.97 o
   3  -8  10       33.08       33.22      6.89 o
   4  -8  10       43.00       56.12      8.74 o
   5  -8  10      585.86      606.49     61.72 o
   6  -8  10      671.47      651.64     57.71 o
   7  -8  10      510.28      702.23    188.34 o
   8  -8  10       89.29      109.19     19.28 o
   9  -8  10       22.95       24.09      7.15 o
  -9  -7  10        0.70       10.40      6.70 o
  -8  -7  10      288.98      270.64     32.92 o
  -7  -7  10      491.12      516.12     86.75 o
  -6  -7  10      660.66      747.88     35.76 o
  -5  -7  10      274.86      259.22     18.05 o
  -4  -7  10        1.33        5.97      2.11 o
  -3  -7  10        2.44        0.28      5.92 o
  -2  -7  10      321.71      346.29     16.03 o
  -1  -7  10     2579.91     2667.96     37.77 o
   0  -7  10      314.47      288.38     11.13 o
   1  -7  10      171.03      195.98      9.82 o
   2  -7  10       67.63       47.05      5.53 o
   3  -7  10        4.50       17.88      4.75 o
   4  -7  10       20.37       24.89      4.54 o
   5  -7  10        8.26       35.15      7.99 o
   6  -7  10       32.92       44.26      7.35 o
   7  -7  10        1.52       11.51      8.73 o
   8  -7  10       15.72        3.02      8.12 o
   9  -7  10       31.16       53.83      9.08 o
  -9  -6  10      220.60      205.19     29.28 o
  -8  -6  10       33.79       32.79      7.48 o
  -7  -6  10       57.77       46.86      6.76 o
  -6  -6  10      638.33      682.50     23.10 o
  -5  -6  10     1394.16     1596.65     34.92 o
  -4  -6  10      107.70      148.98      7.63 o
  -3  -6  10      887.27      978.15     18.09 o
  -2  -6  10      133.84      134.28      6.94 o
  -1  -6  10       32.84       69.59      3.89 o
   0  -6  10      592.78      655.20     11.55 o
   1  -6  10      184.29      192.18      8.80 o
   2  -6  10       11.58       26.10      4.02 o
   3  -6  10      339.38      344.91     10.99 o
   4  -6  10        2.14       -0.12      4.52 o
   5  -6  10     2024.59     2279.12     92.77 o
   6  -6  10      962.03     1033.35     80.75 o
   7  -6  10       54.29       39.14     12.79 o
   8  -6  10      192.26      234.98     27.85 o
   9  -6  10      104.69      105.13     14.48 o
  -9  -5  10        0.53        0.20      4.27 o
  -8  -5  10       76.66       78.31      9.29 o
  -7  -5  10      212.17      228.71     12.04 o
  -6  -5  10      758.76      896.52     32.68 o
  -5  -5  10      297.11      263.98      9.53 o
  -4  -5  10        6.88        8.77      2.27 o
  -3  -5  10       13.88       31.82      2.84 o
  -2  -5  10     1153.38     1217.03     21.91 o
  -1  -5  10     1156.78     1126.85     20.00 o
   0  -5  10     1349.26     1311.18     17.39 o
   1  -5  10     1971.75     2177.23     38.84 o
   2  -5  10      103.59      109.83      7.50 o
   3  -5  10      892.35      851.32     19.75 o
   4  -5  10        0.36       -0.01      7.79 o
   5  -5  10       14.28       24.34     13.78 o
   6  -5  10      157.19      145.16     13.48 o
   7  -5  10       80.41       86.42     15.33 o
   8  -5  10       30.71       45.63     10.28 o
   9  -5  10       87.79       93.02     11.33 o
 -10  -4  10      362.32      319.13     43.55 o
  -9  -4  10      110.25      111.88     14.21 o
  -8  -4  10       42.80       34.65      4.78 o
  -7  -4  10       37.79       23.46      4.72 o
  -6  -4  10      292.29      308.92     13.34 o
  -5  -4  10     1231.79     1411.63     25.19 o
  -4  -4  10     2005.83     2120.47     30.19 o
  -3  -4  10     1800.56     1949.53     25.24 o
  -2  -4  10      156.63      171.15     11.02 o
  -1  -4  10      229.68      231.85      9.76 o
   0  -4  10        0.67       -3.88      3.88 o
   1  -4  10      291.46      226.76      8.09 o
   2  -4  10      172.48      169.97      9.17 o
   3  -4  10      419.94      401.28     19.58 o
   4  -4  10       11.34       -6.41      6.41 o
   5  -4  10       21.96       11.51      6.39 o
   6  -4  10       86.97      100.16      9.44 o
   7  -4  10        2.04        9.14      5.22 o
   8  -4  10      142.62      153.65     16.81 o
   9  -4  10      102.84       94.68      8.65 o
 -11  -3  10        1.45        4.74      7.48 o
 -10  -3  10        1.08       11.31      5.61 o
  -9  -3  10       54.55       73.89      7.72 o
  -8  -3  10       25.89       33.78      3.18 o
  -7  -3  10      265.27      264.24     13.91 o
  -6  -3  10      336.68      389.02     21.83 o
  -5  -3  10      604.11      604.98     14.85 o
  -4  -3  10       35.99       57.09      9.48 o
  -3  -3  10      370.99      385.01     11.68 o
  -2  -3  10      152.21      115.13      6.30 o
  -1  -3  10     3245.07     3611.52     47.08 o
   0  -3  10      409.73      439.86     16.89 o
   1  -3  10      332.51      308.33     10.43 o
   2  -3  10      329.08      318.74     19.80 o
   3  -3  10     1444.56     1436.96     26.74 o
   4  -3  10     1317.84     1378.98     36.00 o
   5  -3  10      316.83      305.92     24.39 o
   6  -3  10       31.06       31.88      7.07 o
   7  -3  10       66.48       86.76     11.03 o
   8  -3  10      190.62      219.15     24.81 o
   9  -3  10      220.64      232.26     20.73 o
  10  -3  10      132.73      108.79     14.64 o
 -12  -2  10        1.17       -2.50      5.86 o
 -11  -2  10       41.50       47.22      8.50 o
 -10  -2  10      384.46      414.57     44.01 o
  -9  -2  10       97.09      106.20     10.57 o
  -8  -2  10       38.63       47.53      5.35 o
  -7  -2  10        0.75        0.77      2.85 o
  -6  -2  10      552.14      503.58     20.69 o
  -5  -2  10     2326.87     2517.94     37.57 o
  -4  -2  10     2975.50     3083.36     42.52 o
  -3  -2  10     2632.41     2725.90     33.20 o
  -2  -2  10      854.25      769.05     16.05 o
  -1  -2  10      553.71      476.03     12.48 o
   0  -2  10      919.37      907.94     12.66 o
   1  -2  10        1.27        4.40      1.85 o
   2  -2  10     1337.51     1327.75     25.75 o
   3  -2  10      872.38      842.26     27.70 o
   4  -2  10       11.94        4.55     10.85 o
   5  -2  10      416.20      412.59     31.49 o
   6  -2  10       30.35       39.73     11.17 o
   7  -2  10        4.19       11.37      6.14 o
   8  -2  10        1.56       -7.58      7.97 o
   9  -2  10       10.30       -1.26      7.72 o
  10  -2  10       25.50       30.31      8.85 o
 -12  -1  10       42.28       34.86      8.18 o
 -11  -1  10        1.70        2.51      4.13 o
 -10  -1  10      194.20      164.96     17.79 o
  -9  -1  10      447.64      461.44     43.82 o
  -8  -1  10      537.57      590.57     35.33 o
  -7  -1  10     1310.75     1293.70     29.98 o
  -6  -1  10       82.74       91.24      6.41 o
  -5  -1  10      449.72      453.72     18.28 o
  -4  -1  10     1165.09     1150.36     18.30 o
  -3  -1  10     1446.52     1447.84     24.47 o
  -2  -1  10      206.34      168.70     10.03 o
  -1  -1  10     1016.61      874.16     15.72 o
   0  -1  10        4.14        2.70      2.73 o
   1  -1  10      150.42      181.13      4.04 o
   2  -1  10      264.29      243.68     14.12 o
   3  -1  10        2.59       -4.07      4.07 o
   4  -1  10       74.25       59.58      9.30 o
   5  -1  10      139.11      120.10     10.67 o
   6  -1  10       21.84       24.05      9.22 o
   7  -1  10      167.03      165.66     17.29 o
   8  -1  10       48.14       52.29     10.52 o
   9  -1  10      167.26      168.70     14.24 o
  10  -1  10      167.84      156.00     18.07 o
 -13   0  10        5.11       -5.27     12.19 o
 -12   0  10       14.35        6.96      4.87 o
 -11   0  10       21.59       31.59      8.71 o
 -10   0  10        1.67        5.81      5.09 o
  -9   0  10      270.95      310.01     38.99 o
  -8   0  10       25.38       13.57      7.33 o
  -7   0  10     1064.00     1158.92     32.44 o
  -6   0  10       64.57       71.77      5.76 o
  -5   0  10     1279.88     1340.45     21.84 o
  -4   0  10     1445.86     1386.50     24.72 o
  -3   0  10       56.21       56.89      6.12 o
  -2   0  10      685.82      664.47     41.71 o
  -1   0  10      345.81      343.55     17.76 o
   0   0  10       70.05       47.34      4.46 o
   1   0  10      563.59      457.04     27.13 o
   2   0  10      465.39      442.13     21.78 o
   3   0  10      876.73      862.26     26.89 o
   4   0  10      237.64      220.46     20.87 o
   5   0  10       15.50       13.47      3.59 o
   6   0  10       58.03       56.88      8.11 o
   7   0  10        7.15       -4.87     20.64 o
   8   0  10        4.74       -1.40      7.55 o
   9   0  10       70.69       53.65     11.26 o
  10   0  10       50.03       51.44     10.11 o
 -13   1  10       13.39       17.42      6.78 o
 -12   1  10       77.40       74.75     10.23 o
 -11   1  10        1.78       10.20      6.81 o
 -10   1  10      116.49      123.43     14.75 o
  -9   1  10      770.25      732.64     62.56 o
  -8   1  10     1325.57     1506.86     64.38 o
  -7   1  10      569.80      552.35     25.47 o
  -6   1  10      198.41      173.42      8.46 o
  -5   1  10       62.92       52.44      3.27 o
  -4   1  10     1881.14     1860.19     31.29 o
  -3   1  10     1671.96     1584.81     29.02 o
  -2   1  10     1600.42     1557.99     24.84 o
  -1   1  10     2093.20     2125.22     37.05 o
   0   1  10      209.27      179.33     10.68 o
   1   1  10       98.73       97.96      5.08 o
   2   1  10      275.70      251.41     13.76 o
   3   1  10      358.12      347.92     16.25 o
   4   1  10        5.69        3.28     12.95 o
   5   1  10      197.10      232.22     22.05 o
   6   1  10        2.20       11.45      6.41 o
   7   1  10        2.18       13.96      7.93 o
   8   1  10       60.28       73.50      9.97 o
   9   1  10       71.59       62.63      9.32 o
  10   1  10       48.88       50.63     10.86 o
 -12   2  10       12.17       11.21      8.24 o
 -11   2  10       14.20       22.50      6.97 o
 -10   2  10        4.07       -0.36     17.37 o
  -9   2  10        0.86        4.68     10.01 o
  -8   2  10      204.99      183.19     18.17 o
  -7   2  10      371.01      391.98     31.89 o
  -6   2  10       34.39       30.18      4.02 o
  -5   2  10     2260.73     2329.15     37.03 o
  -4   2  10      654.83      618.50     28.77 o
  -3   2  10     1008.45     1111.66     21.13 o
  -2   2  10      503.27      496.47     27.83 o
  -1   2  10        2.75       -2.19      4.98 o
   0   2  10       24.42       24.92      3.13 o
   1   2  10      903.99      851.24     19.88 o
   2   2  10      148.09      149.98      6.73 o
   3   2  10      547.69      539.43     12.73 o
   4   2  10      996.82     1087.79     34.31 o
   5   2  10      195.11      189.60     16.57 o
   6   2  10      115.41      115.99     20.56 o
   7   2  10       89.69       97.07     12.59 o
   8   2  10        1.90       -3.41      5.01 o
   9   2  10       26.63       21.61      9.70 o
  10   2  10       14.66       21.98      7.89 o
 -12   3  10        4.58       16.15      8.09 o
 -11   3  10        1.12       -5.43      5.95 o
 -10   3  10        8.15       15.62      8.74 o
  -9   3  10      337.91      332.08     29.56 o
  -8   3  10      155.76      191.02     15.97 o
  -7   3  10      813.25      883.47     93.98 o
  -6   3  10     1558.80     1608.00     62.74 o
  -5   3  10       40.83       50.96     20.70 o
  -4   3  10      695.23      722.77     30.90 o
  -3   3  10      953.64      875.82     27.22 o
  -2   3  10     2699.52     2880.08     50.17 o
  -1   3  10      280.58      255.10     12.72 o
   0   3  10      635.92      609.20     15.99 o
   1   3  10       31.91       30.89      2.64 o
   2   3  10      425.78      408.38     22.02 o
   3   3  10      480.19      484.81     24.15 o
   4   3  10      270.20      286.59     14.83 o
   5   3  10      229.94      257.70     20.07 o
   6   3  10       89.86       54.76     10.09 o
   7   3  10       29.79       33.96      8.98 o
   8   3  10       15.86       16.11     10.78 o
   9   3  10       38.23       28.20      7.70 o
  10   3  10       15.11        7.50      9.65 o
 -12   4  10       27.32       38.15     12.89 o
 -11   4  10       31.86       24.76      9.47 o
 -10   4  10        0.32        3.95      7.82 o
  -9   4  10      136.69      151.54     19.89 o
  -8   4  10        9.07       -0.13      8.30 o
  -7   4  10      140.64      153.13     15.41 o
  -6   4  10     1408.58     1469.67     52.85 o
  -5   4  10     1740.92     1974.43     64.40 o
  -4   4  10      310.67      309.23     17.80 o
  -3   4  10      127.49      104.37     10.58 o
  -2   4  10        4.32       -3.02      3.98 o
  -1   4  10     1425.98     1375.07     29.41 o
   0   4  10       69.85       64.25      6.86 o
   1   4  10      401.99      387.43     17.43 o
   2   4  10       16.48       10.25      2.65 o
   3   4  10       75.35       89.35      6.60 o
   4   4  10       55.62       54.98      7.46 o
   5   4  10       58.80       80.13     13.29 o
   6   4  10       82.12       84.24     20.10 o
   7   4  10       16.07       15.46      7.05 o
   8   4  10       14.97       19.80      7.29 o
   9   4  10        1.74       -5.86      8.69 o
 -11   5  10        2.87       -0.44      5.67 o
 -10   5  10       29.59       39.10     10.23 o
  -9   5  10        6.84        1.59     12.60 o
  -8   5  10       78.20       71.73      7.47 o
  -7   5  10      308.11      367.20     27.19 o
  -6   5  10      176.76      164.80     12.97 o
  -5   5  10       18.16       14.76     10.41 o
  -4   5  10       13.82       -7.59      7.59 o
  -3   5  10      816.14      867.93     17.69 o
  -2   5  10     2052.93     2069.86     44.36 o
  -1   5  10      556.63      533.73     25.33 o
   0   5  10     1066.14     1134.28     37.83 o
   1   5  10      877.90      938.56     26.24 o
   2   5  10        0.34       -3.31      3.31 o
   3   5  10       31.75       45.63      5.57 o
   4   5  10        4.98       14.63      7.82 o
   5   5  10       81.79       80.78     11.79 o
   6   5  10      144.52      177.83     12.72 o
   7   5  10       37.51       35.10      8.52 o
   8   5  10        2.23       -3.61      8.71 o
 -11   6  10       60.85       65.38     14.42 o
 -10   6  10       38.02       42.25      9.79 o
  -9   6  10      142.76      165.93     19.13 o
  -8   6  10       27.76       30.22     13.48 o
  -7   6  10      264.00      281.04     22.18 o
  -6   6  10     2174.14     2440.21   1217.23 o
  -5   6  10      907.85      916.04     45.90 o
  -4   6  10      384.41      409.56     35.25 o
  -3   6  10       21.81       22.42      5.71 o
  -2   6  10      231.18      269.43     20.94 o
  -1   6  10     1028.60     1039.32     44.46 o
   0   6  10      306.32      320.53     21.91 o
   1   6  10      669.54      696.50     70.75 o
   2   6  10      222.71      227.94     12.97 o
   3   6  10      106.96      105.89     13.65 o
   4   6  10       69.50       78.77      8.03 o
   5   6  10       19.74       15.59      5.84 o
   6   6  10        0.08       -5.94      5.94 o
   7   6  10        1.25        1.45      5.51 o
 -10   7  10       96.60      104.45     13.27 o
  -9   7  10       58.80       55.31     10.02 o
  -8   7  10       15.83       10.49      7.38 o
  -7   7  10        3.39       -7.80      7.80 o
  -6   7  10       70.72       83.76     11.78 o
  -5   7  10      158.20      140.31     19.11 o
  -4   7  10      223.06      205.62     13.57 o
  -3   7  10      188.23      193.50     16.24 o
  -2   7  10       32.91       53.70      8.92 o
  -1   7  10      247.11      205.61     18.97 o
   0   7  10      242.32      291.43     24.25 o
   1   7  10       16.72        9.37      4.07 o
   2   7  10       49.20       71.16     11.59 o
   3   7  10      208.23      212.59     19.03 o
   4   7  10       57.36       58.94      7.31 o
   5   7  10       15.94       -5.51      5.51 o
   6   7  10        6.77        3.07      4.30 o
  -9   8  10       10.85       11.62      7.39 o
  -8   8  10       10.80        9.70      6.07 o
  -7   8  10       47.36       49.25      9.80 o
  -6   8  10      258.01      256.22     23.75 o
  -5   8  10      606.09      690.16     57.63 o
  -4   8  10       57.96       54.48      9.75 o
  -3   8  10        0.50        2.28      3.05 o
  -2   8  10        6.77        8.37      4.11 o
  -1   8  10      597.26      557.66     62.79 o
   0   8  10      806.29      881.52     76.10 o
   1   8  10      923.03      906.01    133.37 o
   2   8  10      386.57      400.94     48.31 o
   3   8  10       45.34       48.55      8.42 o
   4   8  10        0.94        1.23      2.98 o
   5   8  10        4.58        0.33      7.21 o
  -9   9  10       80.97       66.09     18.81 o
  -8   9  10      168.63      196.50     24.51 o
  -7   9  10       14.62       19.20     12.27 o
  -6   9  10        4.00       12.60     18.06 o
  -5   9  10      268.97      274.88     30.05 o
  -4   9  10      422.83      461.57     48.61 o
  -3   9  10      430.89      442.67     49.07 o
  -2   9  10      202.56      187.51     24.85 o
  -1   9  10       19.28       23.75      8.76 o
   0   9  10        6.80        4.53      8.12 o
   1   9  10       81.52      107.68     12.72 o
   2   9  10       43.35       37.88      5.50 o
   3   9  10        3.74       11.77      7.44 o
   4   9  10        1.51        7.47      9.66 o
   5   9  10        0.63       -8.75      8.75 o
  -8  10  10        0.76        7.71      5.98 o
  -7  10  10       23.33       15.43     13.60 o
  -6  10  10       53.37       58.53      7.06 o
  -5  10  10      220.60      250.49     21.32 o
  -4  10  10      123.11      152.81     17.96 o
  -3  10  10       16.70       29.25     12.12 o
  -2  10  10        0.28       -6.02      6.44 o
  -1  10  10      159.86      159.40     12.53 o
   0  10  10      252.04      291.50     22.61 o
   1  10  10      184.70      173.73     15.38 o
   2  10  10       93.20      114.03     15.09 o
   3  10  10       52.01       49.84     13.84 o
   4  10  10        2.00       -8.03     10.05 o
  -7  11  10        0.14       -0.85      6.07 o
  -6  11  10        0.45       -0.48      6.80 o
  -5  11  10      163.84      151.96     13.59 o
  -4  11  10      234.83      234.29     18.64 o
  -3  11  10      222.46      215.40     21.71 o
  -2  11  10      251.58      267.96     18.31 o
  -1  11  10       17.39       16.62      6.28 o
   0  11  10        9.81        7.10      5.35 o
   1  11  10       76.35       60.99     12.37 o
   3  11  10       38.41       27.23     11.49 o
  -6  12  10        1.17       11.73     13.15 o
  -5  12  10        0.12        3.10      9.04 o
  -4  12  10        4.42        3.56      7.45 o
  -3  12  10        5.34        8.06      3.90 o
  -2  12  10       69.39       80.45     11.12 o
  -1  12  10       28.32       21.41      8.21 o
  -4  13  10       73.06       45.08     10.19 o
  -3  13  10      149.36      111.32     12.98 o
  -2  13  10      115.76      100.08     18.05 o
   1 -15  11        0.31       -5.65      7.97 o
   2 -15  11       76.17       73.64     17.42 o
   3 -15  11       23.13       10.79      7.84 o
  -1 -14  11       20.72       38.71     10.70 o
   0 -14  11       14.38       16.20     11.25 o
   1 -14  11        0.11        5.03      6.81 o
   2 -14  11      106.69      107.08     17.81 o
   3 -14  11      168.16      149.30     29.39 o
   4 -14  11       82.49       49.51     13.57 o
   5 -14  11       78.67       67.83     11.41 o
   6 -14  11        0.23        4.37     19.16 o
  -3 -13  11       56.78       30.83      8.98 o
  -2 -13  11       65.44       53.67     15.62 o
  -1 -13  11       20.66       18.76     11.91 o
   0 -13  11       34.91       -5.46      8.56 o
   1 -13  11       57.37       37.85     13.48 o
   2 -13  11      123.40      119.61     13.38 o
   3 -13  11       14.14       18.85      5.89 o
   4 -13  11       38.49       38.78      8.05 o
   5 -13  11       34.40       16.15      7.12 o
   6 -13  11       58.76       51.63     10.33 o
  -4 -12  11        6.78       12.11     12.75 o
  -3 -12  11        9.47        8.54      7.89 o
  -2 -12  11        0.91      -10.34     10.34 o
  -1 -12  11      135.37      106.03     16.03 o
   0 -12  11        5.26       -5.49      5.49 o
   1 -12  11        1.26        2.65      3.78 o
   2 -12  11      145.57      135.84     10.17 o
   3 -12  11      129.21      137.21     10.40 o
   4 -12  11      127.69      142.70     19.90 o
   5 -12  11      155.64      157.56     17.73 o
   6 -12  11       12.57        3.54      9.44 o
   7 -12  11       27.75        9.75      8.52 o
  -5 -11  11       13.79       21.88     10.05 o
  -4 -11  11      184.13      162.57     18.17 o
  -3 -11  11      145.20      153.44     17.55 o
  -2 -11  11      303.09      316.95     35.06 o
  -1 -11  11       74.51       71.17     10.71 o
   0 -11  11       50.97       45.11      5.89 o
   1 -11  11       19.63       15.47      4.87 o
   2 -11  11       27.05       28.26      6.30 o
   3 -11  11        4.12        1.32      3.39 o
   4 -11  11        3.24       10.40      5.84 o
   5 -11  11        4.99       11.78      6.53 o
   6 -11  11       14.08        5.62      6.17 o
   7 -11  11       42.07       44.80      9.13 o
  -6 -10  11       55.66       57.84     10.97 o
  -5 -10  11        3.88       -1.75      8.54 o
  -4 -10  11        0.83       14.97     14.60 o
  -3 -10  11      162.73      200.85     17.68 o
  -2 -10  11        0.02       -2.90      3.60 o
  -1 -10  11      511.06      519.08     27.59 o
   0 -10  11        8.81       23.08      3.73 o
   1 -10  11       13.59       13.62      3.64 o
   2 -10  11        1.21        9.01      3.18 o
   3 -10  11        4.22       11.94      5.20 o
   4 -10  11      489.51      576.59     69.90 o
   5 -10  11      601.37      725.78     76.58 o
   6 -10  11      102.17       78.41     10.77 o
   7 -10  11       16.73       37.36      8.47 o
  -7  -9  11       50.48       41.58     22.49 o
  -6  -9  11        2.04       -9.07      9.07 o
  -5  -9  11       37.69       42.21     10.77 o
  -3  -9  11        7.51       11.51      2.90 o
  -2  -9  11      221.35      233.97     10.49 o
  -1  -9  11       90.74       85.19      5.54 o
   0  -9  11      254.10      264.86     14.52 o
   1  -9  11        7.00       11.65      2.44 o
   2  -9  11        2.32        1.56      2.60 o
   3  -9  11        7.15       24.84      5.98 o
   4  -9  11      232.76      210.68     20.47 o
   5  -9  11       50.64       49.50      9.39 o
   6  -9  11      157.48      205.80     20.85 o
   7  -9  11      151.04      148.41     25.76 o
   8  -9  11       34.57       40.16      7.85 o
  -9  -8  11       67.25       70.88     14.92 o
  -8  -8  11      273.43      258.70     22.73 o
  -7  -8  11      422.27      411.79     33.93 o
  -6  -8  11      309.14      348.68     63.79 o
  -5  -8  11        3.01       12.75      7.46 o
  -4  -8  11        0.54        0.71      1.98 o
  -3  -8  11        0.11       -1.54      2.15 o
  -2  -8  11      127.47      135.58      7.68 o
  -1  -8  11      257.29      239.54      9.15 o
   0  -8  11       70.03       57.58      4.12 o
   1  -8  11      146.94      153.70      7.63 o
   2  -8  11       26.54       48.21      7.56 o
   3  -8  11       33.44       40.06      6.47 o
   4  -8  11      130.01      110.28      8.76 o
   5  -8  11      189.51      211.23     21.45 o
   6  -8  11       65.85       67.51      9.84 o
   7  -8  11       47.52       35.46      9.73 o
   8  -8  11      127.94      102.87     15.26 o
  -9  -7  11       11.57       32.54     13.94 o
  -8  -7  11        4.19       10.31      7.77 o
  -7  -7  11        1.69       -0.15     11.47 o
  -6  -7  11      211.00      195.88     23.16 o
  -5  -7  11      220.50      277.40     12.68 o
  -4  -7  11       30.19       75.39     12.38 o
  -3  -7  11       25.84       35.06      4.20 o
  -2  -7  11       16.53       13.98      3.50 o
  -1  -7  11        2.01       13.34      3.03 o
   0  -7  11       63.16       61.61      2.75 o
   1  -7  11      112.82      117.90      6.10 o
   2  -7  11       43.95       44.85      2.51 o
   3  -7  11      218.13      220.23     16.88 o
   4  -7  11      506.59      552.74     32.12 o
   5  -7  11     1255.04     1248.85    710.47 o
   6  -7  11      325.06      360.05     34.57 o
   7  -7  11      309.08      336.35     37.43 o
   8  -7  11       25.72       18.94      7.02 o
  -9  -6  11       43.59       35.09      8.54 o
  -8  -6  11      358.63      349.54     40.95 o
  -7  -6  11      348.21      337.48     26.49 o
  -6  -6  11      893.31     1005.35     62.63 o
  -5  -6  11      228.40      243.54     18.16 o
  -4  -6  11      536.80      545.31     35.11 o
  -3  -6  11       29.36       31.55      3.70 o
  -2  -6  11      460.37      503.93     15.99 o
  -1  -6  11      293.48      290.97     13.31 o
   0  -6  11      301.99      311.88     14.21 o
   1  -6  11       15.39       11.34      4.17 o
   2  -6  11      144.10      136.91      7.56 o
   3  -6  11      281.86      281.36     12.49 o
   4  -6  11       11.50       14.48      7.54 o
   5  -6  11       22.04       14.77      4.57 o
   6  -6  11       43.48       27.85     10.46 o
   7  -6  11       14.01       22.73      7.14 o
   8  -6  11       53.92       67.40     11.56 o
  -9  -5  11      100.89      132.88     12.37 o
  -8  -5  11       38.36       40.17      7.90 o
  -7  -5  11        0.04       -0.07      3.46 o
  -6  -5  11      470.50      450.28     16.67 o
  -5  -5  11      402.92      501.33     31.77 o
  -4  -5  11       53.55       66.36      4.48 o
  -3  -5  11       35.04       37.07      4.85 o
  -2  -5  11      463.09      475.73     11.90 o
  -1  -5  11      538.38      549.61     19.59 o
   0  -5  11      122.05      118.40      7.99 o
   1  -5  11       59.30       70.14      4.31 o
   2  -5  11       59.76       68.42      5.49 o
   3  -5  11       96.86      109.06      9.29 o
   4  -5  11      280.43      288.51     20.84 o
   5  -5  11     2738.35     3214.54   1277.36 o
   6  -5  11     1789.96     1984.17   1123.52 o
   7  -5  11      350.40      383.99     45.18 o
   8  -5  11      169.07      201.96     23.97 o
   9  -5  11      128.13       77.91     12.58 o
 -10  -4  11        1.94       -2.50      4.81 o
  -9  -4  11        0.76       -1.27      5.26 o
  -8  -4  11      276.90      283.92     32.53 o
  -7  -4  11        7.60        8.33      3.03 o
  -6  -4  11      285.33      279.97     11.51 o
  -5  -4  11      754.68      852.27     23.44 o
  -4  -4  11      108.98      134.27      5.41 o
  -3  -4  11        1.47       -1.59      2.57 o
  -2  -4  11       10.49       14.85      2.70 o
  -1  -4  11      730.39      720.81     12.12 o
   0  -4  11     1491.25     1519.03     32.64 o
   1  -4  11        5.30        6.39      2.15 o
   2  -4  11      893.40      956.47     39.57 o
   3  -4  11      747.20      674.76     56.97 o
   4  -4  11       62.85       46.98      6.49 o
   5  -4  11      177.59      183.22     19.52 o
   6  -4  11       76.19       76.63     11.50 o
   7  -4  11       36.51       35.89      8.80 o
   8  -4  11      280.45      319.62     36.79 o
   9  -4  11      128.29      131.43     12.99 o
 -11  -3  11      146.31       99.63     14.50 o
 -10  -3  11      435.04      413.70     32.62 o
  -9  -3  11      173.93      181.74     17.57 o
  -8  -3  11        1.58        2.95      4.90 o
  -7  -3  11      189.04      201.82     10.69 o
  -6  -3  11      202.51      203.22      8.19 o
  -5  -3  11     1960.33     1960.47     27.50 o
  -4  -3  11     3174.56     3504.81     57.02 o
  -3  -3  11      105.09      102.65      6.26 o
  -2  -3  11      164.39      165.84      7.57 o
  -1  -3  11      488.86      449.49     15.60 o
   0  -3  11      463.48      434.29     23.28 o
   1  -3  11        1.29       -2.01      2.24 o
   2  -3  11      384.05      407.86     23.14 o
   3  -3  11      249.16      222.01     16.12 o
   4  -3  11       48.44       54.45     16.22 o
   5  -3  11      253.19      356.10     27.59 o
   6  -3  11       89.72       74.58      8.29 o
   7  -3  11       78.01       91.52     27.52 o
   8  -3  11      121.97      129.18     12.76 o
   9  -3  11       26.96       23.55      7.54 o
 -11  -2  11        6.80        4.00      8.68 o
 -10  -2  11       15.22       12.45      6.26 o
  -9  -2  11       58.35       57.33      8.00 o
  -8  -2  11       36.09       52.42      4.33 o
  -7  -2  11       98.47      128.73      8.75 o
  -6  -2  11        1.64        3.28      3.92 o
  -5  -2  11      119.77       97.02      5.89 o
  -4  -2  11      486.17      452.84     17.39 o
  -3  -2  11       43.32       44.64      2.74 o
  -2  -2  11      104.14      125.28      6.22 o
  -1  -2  11      179.50      165.75      8.81 o
   0  -2  11       90.97       90.36      5.94 o
   1  -2  11      503.95      455.28     14.93 o
   2  -2  11      980.30     1163.00     21.71 o
   3  -2  11      129.97      109.87      8.82 o
   4  -2  11      131.51      141.64     13.23 o
   5  -2  11      170.58      189.71     22.66 o
   6  -2  11       29.22       40.48      6.17 o
   7  -2  11       37.20       46.92      9.81 o
   8  -2  11      323.32      294.35     26.96 o
   9  -2  11      301.15      327.34     39.73 o
 -12  -1  11       18.73       22.24      6.43 o
 -11  -1  11       89.08       79.51     11.67 o
 -10  -1  11      594.54      572.32     61.40 o
  -9  -1  11      488.51      474.12     35.04 o
  -8  -1  11        0.00       -4.54      4.54 o
  -7  -1  11       34.68       21.59      3.58 o
  -6  -1  11      178.05      204.23      8.10 o
  -5  -1  11      802.76      814.71     17.96 o
  -4  -1  11     1803.37     1725.38     29.20 o
  -3  -1  11     1747.11     1838.69     29.12 o
  -2  -1  11       50.20       39.84      6.32 o
  -1  -1  11        0.19       -3.92      3.92 o
   0  -1  11      261.45      225.64     12.89 o
   1  -1  11       13.08        5.07      1.64 o
   2  -1  11     1509.65     1524.45     29.49 o
   3  -1  11      296.09      363.94     37.61 o
   4  -1  11       81.23      104.45      9.11 o
   5  -1  11       95.58       95.55      8.78 o
   6  -1  11       71.30       82.46     12.35 o
   7  -1  11        0.73        4.30      6.29 o
   8  -1  11        0.12       -5.62      7.06 o
   9  -1  11        5.21       20.39     13.92 o
 -13   0  11       11.67       17.23      6.76 o
 -12   0  11       47.52       56.85      6.25 o
 -11   0  11        2.34       11.62      7.26 o
 -10   0  11      132.51      148.20     18.14 o
  -9   0  11     1176.84     1322.35    969.12 o
  -8   0  11      940.94      888.05     37.73 o
  -7   0  11      982.29     1170.57     70.09 o
  -6   0  11      102.05       90.95      5.17 o
  -5   0  11      161.47      163.92      7.80 o
  -4   0  11     1013.73     1051.52     20.04 o
  -3   0  11      731.64      749.16     35.14 o
  -2   0  11     1987.06     2129.17     27.75 o
  -1   0  11     1874.18     2201.76     36.61 o
   0   0  11       43.20       37.21      4.13 o
   1   0  11       47.08       39.30      6.03 o
   2   0  11      208.65      206.06     12.09 o
   3   0  11      271.23      271.74     24.68 o
   4   0  11      612.41      594.99     57.09 o
   5   0  11       61.56       50.75     10.27 o
   6   0  11       80.58      108.79     14.92 o
   7   0  11       65.38       75.19     10.54 o
   8   0  11       87.94      103.30      9.78 o
   9   0  11      150.24      186.73     13.37 o
 -13   1  11       29.84       50.14     13.24 o
 -12   1  11        5.61        5.40      5.47 o
 -11   1  11       17.57        3.06      4.44 o
 -10   1  11      110.17      118.72     18.77 o
  -9   1  11      102.56       77.72     12.93 o
  -8   1  11      140.51      127.34      9.61 o
  -7   1  11       70.91       67.99     12.91 o
  -6   1  11       69.51       77.39     12.74 o
  -5   1  11      364.77      353.01     18.65 o
  -4   1  11     1250.85     1204.36     26.49 o
  -3   1  11      713.18      672.74     34.04 o
  -2   1  11        1.39        0.82      5.30 o
  -1   1  11       92.12       97.83      6.56 o
   0   1  11       79.65       78.51      5.70 o
   1   1  11        2.46       -2.51      2.51 o
   2   1  11     1207.11     1230.34     30.93 o
   3   1  11     1176.43     1355.40     38.87 o
   4   1  11       20.09       11.16     10.99 o
   5   1  11       29.82       38.12      6.90 o
   6   1  11       64.74       61.23     11.14 o
   7   1  11       11.85       22.50      7.36 o
   8   1  11       69.14       56.78      9.90 o
   9   1  11       36.33       39.48      8.33 o
 -12   2  11       80.96       69.71     10.54 o
 -11   2  11        3.71        4.87      6.70 o
 -10   2  11      258.54      245.21     25.47 o
  -9   2  11      722.08      757.55     63.12 o
  -8   2  11      517.21      496.63     30.88 o
  -7   2  11     1796.80     1976.01     94.79 o
  -6   2  11      607.16      589.51     35.88 o
  -5   2  11        4.12        5.72      3.81 o
  -4   2  11     1043.39      974.18     27.56 o
  -3   2  11     2317.41     2356.36     39.31 o
  -2   2  11     1148.84     1129.36     30.32 o
  -1   2  11      508.82      429.78     24.13 o
   0   2  11        8.80       10.14      4.24 o
   1   2  11       45.33       48.36      4.13 o
   2   2  11        7.89        2.81      3.86 o
   3   2  11        0.09       12.19      7.07 o
   4   2  11        0.19       -3.70      3.70 o
   5   2  11        8.04        0.84      4.72 o
   6   2  11        8.53       19.93      7.80 o
   7   2  11       22.22       17.64     17.84 o
   8   2  11       22.16       25.49      6.70 o
   9   2  11      110.53       96.63     16.16 o
 -12   3  11       22.43        9.18      6.12 o
 -11   3  11       62.51       33.06      7.67 o
 -10   3  11       13.10       18.10      8.18 o
  -9   3  11        0.64       17.41      9.78 o
  -8   3  11      108.23       91.75     10.17 o
  -7   3  11       20.51       16.06      4.24 o
  -6   3  11      220.94      187.30     14.77 o
  -5   3  11      330.96      325.19     23.04 o
  -4   3  11      932.05     1013.05     37.90 o
  -3   3  11      203.86      204.73     11.02 o
  -2   3  11       83.17       92.40      5.72 o
  -1   3  11       41.93       38.85      3.07 o
   0   3  11      495.33      412.57     20.75 o
   1   3  11      116.90       93.58      5.10 o
   2   3  11       12.05       -1.09      5.36 o
   3   3  11      662.56      696.24     35.58 o
   4   3  11       95.48       91.43      8.06 o
   5   3  11       86.84      107.81     18.64 o
   6   3  11      180.51      162.39     16.46 o
   7   3  11      103.16       95.89      8.95 o
   8   3  11        3.36       -6.40      6.40 o
   9   3  11       15.43       21.44      7.92 o
 -11   4  11        0.59       -8.47      8.47 o
 -10   4  11       91.60       82.92     11.35 o
  -9   4  11      241.96      237.60     25.14 o
  -8   4  11      321.19      329.41     35.23 o
  -7   4  11      684.31      819.04     57.44 o
  -6   4  11      881.71      773.82     66.73 o
  -5   4  11      341.67      309.55     76.36 o
  -4   4  11      339.57      320.81     25.81 o
  -3   4  11     1332.91     1451.79     42.91 o
  -2   4  11      612.14      642.65     33.40 o
  -1   4  11      327.31      308.37     18.75 o
   0   4  11      264.36      226.38     27.71 o
   1   4  11      162.05      162.72     11.43 o
   2   4  11       97.95       95.18      9.25 o
   3   4  11        0.14        8.31      6.82 o
   4   4  11       88.30       93.51     13.64 o
   5   4  11       22.95       27.07      6.39 o
   6   4  11       36.51       38.04      5.42 o
   7   4  11       23.52        7.67     18.52 o
   8   4  11       14.23       11.84     11.55 o
   9   4  11       17.37       21.83     11.85 o
 -11   5  11      110.00      104.55     13.66 o
 -10   5  11        0.15        7.59      6.03 o
  -9   5  11       36.60       42.31      9.65 o
  -8   5  11      150.50      163.89     21.73 o
  -7   5  11     1222.64     1345.23    764.41 o
  -6   5  11     1758.29     2023.68   1009.52 o
  -5   5  11      721.05      776.20     50.55 o
  -4   5  11      463.06      504.52     53.02 o
  -3   5  11       56.76       40.72      4.48 o
  -2   5  11      663.46      682.06     49.91 o
  -1   5  11       75.30       62.45      7.83 o
   0   5  11      251.37      273.42     20.27 o
   1   5  11       81.05       90.88      6.80 o
   2   5  11       20.14       18.30      4.86 o
   3   5  11        1.87       -2.37      5.66 o
   4   5  11       31.50       32.58      7.88 o
   5   5  11       33.75       31.31      5.92 o
   6   5  11       45.02       35.32      7.73 o
   7   5  11       38.61       19.24      7.11 o
   8   5  11        0.91       -7.34      8.94 o
 -10   6  11       13.32       19.27      8.34 o
  -9   6  11       22.21       32.54      8.46 o
  -8   6  11      138.40      127.31     14.43 o
  -7   6  11       58.63       79.28     26.93 o
  -6   6  11       33.39       36.73      7.17 o
  -5   6  11        5.99        0.16      5.21 o
  -4   6  11      427.08      450.53     34.46 o
  -3   6  11      108.69      101.17      8.76 o
  -2   6  11       99.27       88.71      7.70 o
  -1   6  11       86.33       87.45      7.55 o
   0   6  11      352.68      320.17     26.56 o
   1   6  11        6.32       -0.65      2.84 o
   2   6  11      264.01      281.20     26.26 o
   3   6  11      191.81      179.61     16.51 o
   4   6  11       34.65       33.37      6.65 o
   5   6  11       34.83       34.47      5.08 o
   6   6  11       54.02       50.60      9.50 o
   7   6  11       73.96       79.76     16.59 o
 -10   7  11      105.34       43.15     12.70 o
  -9   7  11        3.24       11.18      7.01 o
  -8   7  11      117.70      138.22     16.21 o
  -7   7  11      359.71      350.53     38.53 o
  -6   7  11     1687.85     1943.76   1425.11 o
  -5   7  11     1051.57     1084.67    130.63 o
  -4   7  11       94.91       88.95      7.60 o
  -3   7  11        7.58       -4.60      4.60 o
  -2   7  11        4.07        4.00      5.37 o
  -1   7  11      262.65      326.28     22.65 o
   0   7  11      220.04      269.67     25.11 o
   1   7  11      145.16      181.55     18.15 o
   2   7  11      173.17      164.44     16.93 o
   3   7  11       28.54        6.83      7.53 o
   4   7  11       32.63       12.87      5.14 o
   5   7  11        5.39        2.08      4.14 o
   6   7  11        1.99       -8.76      8.76 o
  -9   8  11      293.18      319.14     24.50 o
  -8   8  11        0.63       -8.32     11.12 o
  -7   8  11       13.37        2.33     23.40 o
  -6   8  11       12.62        7.06     10.44 o
  -5   8  11      125.70       92.84     15.95 o
  -4   8  11      246.54      252.99     26.12 o
  -3   8  11      379.95      400.06     34.96 o
  -2   8  11      193.51      179.68     19.09 o
  -1   8  11       45.79       -6.49     24.61 o
   0   8  11      112.57      104.38     12.38 o
   1   8  11      143.91      143.67     19.66 o
   2   8  11       13.77       16.78      7.71 o
   3   8  11        5.09        2.13      4.41 o
   4   8  11        0.76       -0.87      5.10 o
  -8   9  11       18.77        8.64     15.81 o
  -7   9  11       23.99       24.61      9.11 o
  -6   9  11      456.04      487.85     29.28 o
  -5   9  11      392.98      404.94     42.73 o
  -4   9  11      107.52      112.22     13.81 o
  -3   9  11       41.44       23.44      7.49 o
  -2   9  11       87.12       66.39     10.04 o
  -1   9  11      260.99      279.45     31.59 o
   0   9  11      247.17      275.10     16.48 o
   1   9  11      122.52      128.82     10.69 o
   2   9  11       28.54       36.21      8.30 o
   3   9  11        0.31       -1.70      6.79 o
   4   9  11        1.39       18.85     11.45 o
  -7  10  11       61.07       58.26     10.61 o
  -6  10  11        6.78        7.71     16.29 o
  -5  10  11      156.08      125.93     11.98 o
  -4  10  11      171.10      181.02     24.56 o
  -3  10  11      132.01      123.00     10.95 o
  -2  10  11      142.28      134.32     12.57 o
  -1  10  11        6.09        7.57      7.03 o
   0  10  11       64.57       68.17     13.31 o
   1  10  11        6.30        8.30      5.63 o
   2  10  11       10.94       13.17      8.81 o
   3  10  11        8.23        3.75      8.66 o
   4  10  11        2.76       -5.25      9.40 o
  -6  11  11       53.11       39.15      8.81 o
  -5  11  11       43.17       46.04      9.56 o
  -4  11  11       26.14       32.37      6.87 o
  -3  11  11       14.60        8.46      9.93 o
  -2  11  11        2.90       -6.17      6.57 o
  -1  11  11       18.99       17.41     11.36 o
   0  11  11       41.25       31.32      7.17 o
  -5  12  11       42.64       44.67      8.84 o
  -4  12  11      238.20      231.96     18.28 o
  -3  12  11      171.55      163.09     15.01 o
  -2  12  11       32.32       29.99      9.03 o
  -1  12  11        0.69       -2.00      9.45 o
  -3  13  11       24.70       18.42     13.38 o
   2 -15  12       18.35       15.54     10.97 o
  -1 -14  12        0.48        7.09      9.08 o
   0 -14  12       11.53       12.36      8.81 o
   1 -14  12      131.56      107.22     16.72 o
   2 -14  12       56.63       51.18     13.76 o
   3 -14  12       33.95       30.37     11.89 o
   4 -14  12       13.33       -8.17      9.03 o
   5 -14  12       52.83       23.56      7.58 o
  -2 -13  12       45.20       29.95     14.04 o
  -1 -13  12       70.33       37.91     15.14 o
   0 -13  12        4.29       -0.50      8.61 o
   1 -13  12       72.08       60.41     13.14 o
   2 -13  12      161.78      168.81     11.19 o
   3 -13  12      165.55      132.92     12.76 o
   4 -13  12      155.03      128.28     17.85 o
   5 -13  12       53.00       49.48      9.44 o
   6 -13  12        7.40        7.72     10.58 o
  -4 -12  12        2.97      -12.41     12.41 o
  -3 -12  12        1.97       -1.51     19.48 o
  -2 -12  12       13.63       21.62      8.06 o
  -1 -12  12        0.88        7.87     10.95 o
   0 -12  12       63.77       65.25      9.44 o
   1 -12  12      120.60      127.85      9.69 o
   2 -12  12       12.90       24.31     10.95 o
   3 -12  12        2.71        4.95      5.02 o
   4 -12  12        2.48       11.42      6.50 o
   5 -12  12        3.40       12.19      6.28 o
   6 -12  12       43.81       37.54      7.67 o
  -5 -11  12       16.24       23.81     10.47 o
  -4 -11  12       18.28       28.03     12.96 o
  -3 -11  12       13.01       17.29      7.17 o
  -2 -11  12       93.99       99.36     12.74 o
  -1 -11  12      430.71      401.47     46.43 o
   0 -11  12       34.47       45.44      7.66 o
   1 -11  12      101.46       98.76      8.33 o
   2 -11  12       56.11       66.65      8.44 o
   3 -11  12      294.80      329.33     29.47 o
   4 -11  12      292.49      255.78     18.95 o
   5 -11  12       34.34       34.44      4.98 o
   6 -11  12       60.56       68.85     10.70 o
   7 -11  12        9.77        9.88      6.55 o
  -6 -10  12        9.79        4.91      6.86 o
  -5 -10  12        6.95       27.43     11.35 o
  -4 -10  12       90.70       95.12     12.58 o
  -3 -10  12      346.24      343.50     58.43 o
  -2 -10  12      256.80      253.09     21.15 o
  -1 -10  12      443.12      427.78     27.31 o
   0 -10  12      310.25      273.73     18.35 o
   1 -10  12        4.23        2.03      4.25 o
   2 -10  12       31.68       45.98      7.31 o
   3 -10  12        1.83        1.34      9.05 o
   4 -10  12       11.38       15.56      5.42 o
   5 -10  12        0.50        3.29      7.66 o
   6 -10  12       98.79       95.77     12.58 o
   7 -10  12      163.15      158.78     20.92 o
  -7  -9  12       91.73       46.68     22.32 o
  -6  -9  12        3.27       19.94      9.83 o
  -5  -9  12       17.89       17.42     14.46 o
  -4  -9  12       33.09       30.43      7.96 o
  -3  -9  12      363.85      330.99     21.86 o
  -2  -9  12       25.00       49.21      3.97 o
  -1  -9  12      299.31      303.06     11.81 o
   0  -9  12        0.37       11.69      3.48 o
   1  -9  12       32.56       41.01      4.06 o
   2  -9  12       20.80       19.41      4.51 o
   3  -9  12      214.85      242.59     23.78 o
   4  -9  12      190.25      213.73     18.79 o
   5  -9  12      272.67      277.33     30.29 o
   6  -9  12       20.04        1.09     12.39 o
   7  -9  12      127.59      106.95      9.69 o
  -8  -8  12       25.49      -10.25     11.84 o
  -7  -8  12        0.47        5.84     16.36 o
  -6  -8  12        0.10      -12.33     12.33 o
  -5  -8  12        0.30       18.63      8.47 o
  -4  -8  12      281.80      321.39     18.64 o
  -3  -8  12      220.46      194.80      9.59 o
  -2  -8  12      297.92      307.36     15.07 o
  -1  -8  12      556.28      585.45     20.99 o
   0  -8  12      444.86      456.71     13.83 o
   1  -8  12      713.53      753.69     39.25 o
   2  -8  12      296.42      274.93     23.91 o
   3  -8  12       42.67       29.40      4.46 o
   4  -8  12      212.99      248.42     15.91 o
   5  -8  12      163.96      204.69     21.50 o
   6  -8  12      128.79      123.43     21.46 o
   7  -8  12      115.65      138.32     12.61 o
   8  -8  12        7.57        5.26      6.77 o
 -10  -7  12       18.91       27.93     10.80 o
  -9  -7  12       70.79       44.19     13.32 o
  -8  -7  12      313.58      339.90     39.35 o
  -7  -7  12      409.84      438.97     85.83 o
  -6  -7  12      168.33      176.84     19.21 o
  -5  -7  12      450.78      482.65     34.85 o
  -4  -7  12        0.48       -2.46      2.46 o
  -3  -7  12       13.03       12.45      3.56 o
  -2  -7  12       51.80       63.06      4.51 o
  -1  -7  12       95.14      149.51     13.69 o
   0  -7  12       62.63       53.10      5.25 o
   1  -7  12      256.36      262.13     13.23 o
   2  -7  12      119.05      146.58     11.91 o
   3  -7  12      211.69      214.45     18.76 o
   4  -7  12      354.40      364.80     23.83 o
   5  -7  12       12.07        6.05     12.25 o
   6  -7  12        0.21       10.07      8.89 o
   7  -7  12       80.92       74.81     11.47 o
   8  -7  12       35.54       20.61      4.91 o
 -10  -6  12       40.87       40.71     11.15 o
  -9  -6  12        8.39        9.08      6.15 o
  -8  -6  12       11.02       16.64     10.62 o
  -7  -6  12        0.07       -1.54     10.77 o
  -6  -6  12       51.24       59.98      8.32 o
  -5  -6  12        2.84        9.80      2.70 o
  -4  -6  12        7.89        8.73      3.35 o
  -3  -6  12       10.18        7.00      2.25 o
  -2  -6  12       12.18        8.46      2.84 o
  -1  -6  12      252.65      283.08     12.35 o
   0  -6  12      192.16      186.90      9.93 o
   1  -6  12      400.29      382.34     16.28 o
   2  -6  12        8.77       15.26      4.64 o
   3  -6  12       13.34       22.22      4.94 o
   4  -6  12      403.90      374.58     25.87 o
   5  -6  12     1061.14     1129.78    642.91 o
   6  -6  12      187.49      241.10     26.11 o
   7  -6  12      333.01      320.32     39.62 o
   8  -6  12       60.05       54.04     18.63 o
 -10  -5  12        0.06       -6.90      6.90 o
  -9  -5  12       40.45       33.15      5.08 o
  -8  -5  12      360.55      355.69     34.71 o
  -7  -5  12      313.21      349.98     26.29 o
  -6  -5  12      459.35      433.16     23.99 o
  -5  -5  12      413.78      445.94     18.09 o
  -4  -5  12      309.85      305.92     13.46 o
  -3  -5  12      190.38      175.80      7.29 o
  -2  -5  12      334.68      334.01     13.64 o
  -1  -5  12      887.28      913.28     26.90 o
   0  -5  12      217.59      214.98      9.82 o
   1  -5  12      504.17      505.19     32.21 o
   2  -5  12      164.34      203.04     20.02 o
   3  -5  12       71.31       68.85      7.53 o
   4  -5  12      118.36       87.22     19.78 o
   5  -5  12      290.21      295.38     19.38 o
   6  -5  12       25.72       30.83     10.49 o
   7  -5  12      168.60      183.86     21.12 o
   8  -5  12       67.80       70.17     10.23 o
 -10  -4  12       81.42       89.19     12.93 o
  -9  -4  12       94.32       98.29      6.81 o
  -8  -4  12        6.06        5.62      3.34 o
  -7  -4  12        7.71        6.98      4.11 o
  -6  -4  12      436.61      461.42     20.42 o
  -5  -4  12     1399.87     1495.16     50.92 o
  -4  -4  12      151.75      153.37      6.42 o
  -3  -4  12      155.76      165.22      6.14 o
  -2  -4  12      169.40      167.98      8.40 o
  -1  -4  12       21.94       19.98      3.99 o
   0  -4  12       96.92      105.32      6.33 o
   1  -4  12        0.49        3.09      3.07 o
   2  -4  12      272.13      292.32     23.29 o
   3  -4  12      537.92      537.94     38.01 o
   4  -4  12        1.19       -4.46      5.35 o
   5  -4  12      483.20      491.77     34.87 o
   6  -4  12      510.06      566.48     54.73 o
   7  -4  12      277.83      306.34     35.70 o
   8  -4  12      113.02      109.11     18.81 o
 -10  -3  12       10.38        6.67      5.54 o
  -9  -3  12      108.84      105.51     10.40 o
  -8  -3  12      239.11      199.00     12.83 o
  -7  -3  12      248.44      268.68     12.66 o
  -6  -3  12      476.40      536.68     18.34 o
  -5  -3  12      214.68      173.03      7.41 o
  -4  -3  12       45.09       40.37      3.82 o
  -3  -3  12      238.56      266.86     11.88 o
  -2  -3  12       16.75       14.01      3.37 o
  -1  -3  12       28.73       41.15      3.52 o
   0  -3  12       91.65       87.57      5.44 o
   1  -3  12     1123.31     1210.79     37.84 o
   2  -3  12      350.04      342.26     29.26 o
   3  -3  12      228.23      268.58     29.59 o
   4  -3  12       18.83       20.78      9.70 o
   5  -3  12       37.43       37.44      7.12 o
   6  -3  12        2.31       -1.55      8.24 o
   7  -3  12      262.57      244.71     26.51 o
   8  -3  12      388.06      425.23     34.51 o
 -11  -2  12      284.54      267.52     23.81 o
 -10  -2  12      617.96      681.39     71.21 o
  -9  -2  12      198.76      217.00     23.34 o
  -8  -2  12       15.41        6.87      6.75 o
  -7  -2  12      686.65      581.77     32.11 o
  -6  -2  12     1040.18     1105.36     38.97 o
  -5  -2  12     1822.19     1964.93     42.46 o
  -4  -2  12      297.49      290.83     11.10 o
  -3  -2  12       68.39       53.81      6.15 o
  -2  -2  12       77.78       82.29      5.30 o
  -1  -2  12        1.04       -2.83      2.83 o
   0  -2  12        0.81        2.90      4.49 o
   1  -2  12      771.62      867.67     43.17 o
   2  -2  12        5.59        6.54      5.11 o
   3  -2  12       55.13       41.37      8.09 o
   4  -2  12      893.68     1102.15     54.74 o
   5  -2  12      783.87      848.79     70.21 o
   6  -2  12      485.01      491.14     43.62 o
   7  -2  12       22.96       27.48      8.01 o
   8  -2  12       37.06       30.05      9.59 o
 -12  -1  12        2.49       18.55      9.42 o
 -11  -1  12       43.42       47.65     25.53 o
 -10  -1  12      154.77      166.13     13.76 o
  -9  -1  12      656.88      673.40     58.86 o
  -8  -1  12      139.60      163.07     15.63 o
  -7  -1  12       72.91       73.65      7.56 o
  -6  -1  12      483.64      447.29     49.36 o
  -5  -1  12      223.33      209.54      8.43 o
  -4  -1  12       17.24       14.58      8.43 o
  -3  -1  12      169.00      174.64      8.04 o
  -2  -1  12        5.25       -2.60      4.44 o
  -1  -1  12       58.24       59.68      4.00 o
   0  -1  12       22.31       13.23      3.46 o
   1  -1  12      216.67      269.09     13.62 o
   2  -1  12      438.31      433.88     35.00 o
   3  -1  12      764.38      868.07     65.00 o
   4  -1  12       77.24      107.29      9.68 o
   5  -1  12        0.52       -6.77      7.48 o
   6  -1  12        0.81       12.11      5.89 o
   7  -1  12      153.44      157.04     34.92 o
   8  -1  12      187.16      227.56     22.49 o
 -13   0  12       12.34       15.09     12.42 o
 -12   0  12       39.18       28.07      9.36 o
 -11   0  12      165.12      153.34     12.93 o
 -10   0  12      408.46      409.64     21.45 o
  -9   0  12      130.32      137.59     12.31 o
  -8   0  12       99.40       59.15      8.37 o
  -7   0  12      182.43      179.88     15.75 o
  -6   0  12        4.12        4.82      7.32 o
  -5   0  12     1372.33     1412.77     28.29 o
  -4   0  12     2401.23     2628.01     44.36 o
  -3   0  12     1434.24     1470.28     39.33 o
  -2   0  12      250.16      260.21     13.65 o
  -1   0  12      471.04      512.97     28.78 o
   0   0  12        2.92        8.58      3.10 o
   1   0  12      314.18      278.89     16.35 o
   2   0  12        4.77        5.20      7.86 o
   3   0  12      371.02      367.57     39.25 o
   4   0  12      344.78      341.42     28.64 o
   5   0  12       75.74       90.05     10.94 o
   6   0  12      164.27      173.32     17.60 o
   7   0  12        3.37       -2.91      9.19 o
   8   0  12       14.04       25.04      8.14 o
 -12   1  12       20.03       33.58     14.84 o
 -11   1  12       29.82       36.85      8.73 o
 -10   1  12      184.42      191.01     11.90 o
  -9   1  12      324.79      317.70     35.12 o
  -8   1  12      442.54      470.75     32.81 o
  -7   1  12      584.72      553.24     43.52 o
  -6   1  12      167.02      166.85     16.64 o
  -5   1  12       52.45       37.49      7.44 o
  -4   1  12      757.47      711.69     34.53 o
  -3   1  12     1702.37     1766.52     38.83 o
  -2   1  12      459.23      451.32     22.95 o
  -1   1  12      271.54      275.57     14.95 o
   0   1  12      121.13      117.96      6.28 o
   1   1  12      493.52      545.10     22.82 o
   2   1  12      491.96      516.49     38.86 o
   3   1  12      636.95      635.38     66.87 o
   4   1  12      447.99      495.14     35.13 o
   5   1  12       22.39       26.79     14.62 o
   6   1  12        4.66       -5.16      7.70 o
   7   1  12       97.84       83.14     11.87 o
   8   1  12      104.46      104.01     16.34 o
 -12   2  12       30.19       24.11      7.34 o
 -11   2  12      118.71      117.45     11.80 o
 -10   2  12        5.31        3.08      9.73 o
  -9   2  12       56.91       42.50      8.15 o
  -8   2  12       26.88       15.36      5.49 o
  -7   2  12      343.62      356.39     23.85 o
  -6   2  12      111.14      120.09      7.35 o
  -5   2  12      808.00      851.06     61.95 o
  -4   2  12     2455.39     2688.65     64.04 o
  -3   2  12      306.61      283.64     23.25 o
  -2   2  12        4.10        1.19      6.19 o
  -1   2  12        8.81       -5.21      8.77 o
   0   2  12      460.87      524.25     43.92 o
   1   2  12       52.22       61.36      4.73 o
   2   2  12      286.84      296.90     23.73 o
   3   2  12      190.76      183.38     15.30 o
   4   2  12       57.76       59.93      7.57 o
   5   2  12      212.16      176.62     22.62 o
   6   2  12      205.53      243.56     32.80 o
   7   2  12       19.59       14.49      6.73 o
   8   2  12        7.12       -0.56     23.41 o
 -11   3  12       43.17       40.17     11.30 o
 -10   3  12      158.18      156.66     13.69 o
  -9   3  12      778.18      837.81     89.35 o
  -8   3  12      878.04      939.42     66.23 o
  -7   3  12      332.13      350.75     37.01 o
  -6   3  12      444.56      440.63     21.53 o
  -5   3  12        2.09        8.28      6.35 o
  -4   3  12      822.48      794.66     63.72 o
  -3   3  12      946.35     1043.36     28.64 o
  -2   3  12     1550.28     1651.61     41.44 o
  -1   3  12      216.85      267.29     17.37 o
   0   3  12      278.52      319.48     22.87 o
   1   3  12       20.44       11.90      7.22 o
   2   3  12      209.15      249.10     18.64 o
   3   3  12       11.58        4.26      2.97 o
   4   3  12       51.65       38.08      8.64 o
   5   3  12       36.63       34.64      8.17 o
   6   3  12       19.52       17.48      5.92 o
   7   3  12        4.93        9.66      6.37 o
   8   3  12       26.73       27.07      7.97 o
 -11   4  12       45.95       48.12      9.68 o
 -10   4  12        4.90        6.26     22.21 o
  -9   4  12        3.80       -9.26      9.26 o
  -8   4  12      661.38      734.82     64.90 o
  -7   4  12      321.33      330.99     22.19 o
  -6   4  12        3.51        6.60      6.09 o
  -5   4  12       56.15       54.64     22.47 o
  -4   4  12       95.29       84.30      8.28 o
  -3   4  12        7.96        3.60     13.79 o
  -2   4  12        2.61       -7.41      7.41 o
  -1   4  12       25.60       22.98      5.25 o
   0   4  12      439.76      405.84     47.13 o
   1   4  12       33.47       36.21      6.09 o
   2   4  12       50.52       40.33      3.82 o
   3   4  12      142.93      156.17     17.22 o
   4   4  12       25.51       28.55      6.30 o
   5   4  12       55.23       45.01      7.22 o
   6   4  12      124.91      148.57     11.51 o
   7   4  12       28.19       28.36      7.93 o
   8   4  12        0.42       14.11      6.85 o
 -10   5  12        4.91       14.98      7.30 o
  -9   5  12      352.77      335.74     36.25 o
  -8   5  12      518.13      605.81     66.44 o
  -7   5  12       46.75       38.39     12.25 o
  -6   5  12      211.89      264.34     23.45 o
  -5   5  12      146.59      167.48     13.68 o
  -4   5  12      511.48      539.37     40.86 o
  -3   5  12      152.40      151.59     15.15 o
  -2   5  12      230.23      232.88     24.34 o
  -1   5  12      813.69      911.74     54.39 o
   0   5  12      702.08      749.01     42.08 o
   1   5  12        0.56        5.25      5.63 o
   2   5  12       11.29       11.31      5.03 o
   3   5  12        2.22       -5.93      5.93 o
   4   5  12       41.95       38.33      6.37 o
   5   5  12        5.22       12.12      6.56 o
   6   5  12       21.67       37.16      7.15 o
   7   5  12       56.00       41.83      9.82 o
 -10   6  12       33.61       38.42      8.78 o
  -9   6  12       56.27       56.82     11.20 o
  -8   6  12      226.78      216.10     25.39 o
  -7   6  12      873.68     1040.75    520.72 o
  -6   6  12      825.63      793.51     67.98 o
  -5   6  12      472.65      551.71     48.83 o
  -4   6  12        1.79       11.70      8.20 o
  -3   6  12        0.60       -8.44     17.41 o
  -2   6  12       13.49       23.44      8.58 o
  -1   6  12      419.49      381.63     53.19 o
   0   6  12      102.98      102.74      9.78 o
   1   6  12       87.39       71.70     11.11 o
   2   6  12       54.74       47.00      7.08 o
   3   6  12       35.95       29.47      7.13 o
   4   6  12       17.60       13.58      5.53 o
   5   6  12        1.44        2.50      6.03 o
   6   6  12       85.36       72.11     11.81 o
  -9   7  12       34.08       31.74     10.18 o
  -8   7  12        7.06       11.19      5.94 o
  -7   7  12       46.27       56.86     10.68 o
  -6   7  12       42.98       43.04      8.36 o
  -5   7  12       12.07       14.62      7.94 o
  -4   7  12      128.78      114.77     14.91 o
  -3   7  12      262.29      255.15     37.94 o
  -2   7  12       16.03        5.82      6.14 o
  -1   7  12       79.12       55.23     10.17 o
   0   7  12      155.19      181.92     21.90 o
   1   7  12        1.37        1.93      5.30 o
   2   7  12        4.16       -7.30      7.30 o
   3   7  12        4.54       -0.44      4.28 o
   4   7  12        6.93        7.15      3.86 o
   5   7  12       22.19       15.93      8.25 o
  -8   8  12       38.85       32.77      7.88 o
  -7   8  12      570.92      673.35     43.94 o
  -6   8  12      953.49     1029.86    514.73 o
  -5   8  12      783.07      809.50     85.26 o
  -4   8  12      407.18      420.87     46.70 o
  -3   8  12       47.48       37.08      7.07 o
  -2   8  12      269.77      289.90     31.30 o
  -1   8  12      222.28      216.95     20.62 o
   0   8  12      106.04      111.21     13.55 o
   1   8  12       74.50       75.61      9.63 o
   2   8  12        0.69        3.31     12.01 o
   3   8  12       25.14       20.24      4.87 o
   4   8  12       31.54       24.97     14.20 o
  -7   9  12        7.11        5.26     13.32 o
  -6   9  12       43.14       61.96     14.26 o
  -5   9  12       51.60       57.49      9.46 o
  -4   9  12      141.66      132.36     12.06 o
  -3   9  12      224.48      209.34     14.55 o
  -2   9  12        1.33        5.36     22.05 o
  -1   9  12        2.71       15.81      9.54 o
   0   9  12       36.48       36.40      8.78 o
   1   9  12        0.07       -5.68      5.68 o
   2   9  12        0.01        3.62      7.02 o
   3   9  12       13.93        0.49      7.11 o
  -6  10  12      187.52      181.81     25.76 o
  -5  10  12      141.60      136.12     12.03 o
  -4  10  12      101.78       86.72      9.06 o
  -3  10  12        7.47        5.98      6.26 o
  -2  10  12       18.35       19.61      4.04 o
  -1  10  12       55.88       39.42      8.66 o
   0  10  12       30.16       21.51     10.45 o
   1  10  12       57.12       41.45      8.03 o
   2  10  12        8.88        4.87      6.44 o
   3  10  12        3.08      -10.11     10.11 o
  -5  11  12      188.88      167.17     20.71 o
  -4  11  12      194.15      206.12     21.14 o
  -3  11  12       93.24       86.45     13.46 o
  -2  11  12       13.30       25.45     12.66 o
  -1  11  12       11.11        1.62     10.55 o
   0  11  12        5.32        2.77      8.46 o
  -3  12  12        3.89        1.54     10.56 o
  -2  12  12       13.74       10.89      6.47 o
  -1  12  12       41.92       28.41     11.24 o
  -1 -14  13       17.78       31.17     13.80 o
   0 -14  13       23.64       -2.32      9.21 o
   1 -14  13       38.67       33.54     14.61 o
   4 -14  13       74.09       43.89     13.92 o
   5 -14  13       18.45        4.80     10.44 o
  -2 -13  13        1.92        0.07      9.60 o
  -1 -13  13       21.65       21.71      9.46 o
   0 -13  13       91.79       89.88     19.34 o
   1 -13  13       79.04       48.91     12.68 o
   2 -13  13       52.93       51.09      9.57 o
   3 -13  13        2.86       -4.74     12.42 o
   4 -13  13        2.02       19.61     18.17 o
   5 -13  13        0.35        0.84     11.41 o
  -4 -12  13       63.80       72.90     14.96 o
  -3 -12  13       40.16       24.89     11.95 o
  -2 -12  13       63.79       53.29     14.87 o
  -1 -12  13       31.78       23.69     11.37 o
   0 -12  13        5.23        8.18      4.98 o
   1 -12  13       19.09       33.53      7.23 o
   2 -12  13      230.42      222.64     25.09 o
   3 -12  13      126.12      125.60     12.97 o
   4 -12  13      129.66      110.99     19.14 o
   5 -12  13       92.99       73.81     10.84 o
   6 -12  13       14.06       21.94      7.56 o
  -5 -11  13       28.13       21.26     11.26 o
  -4 -11  13        5.47       22.20     10.71 o
  -3 -11  13       24.55       15.41     10.42 o
  -2 -11  13        8.51        5.31      5.85 o
  -1 -11  13        5.50        0.79      5.65 o
   0 -11  13       21.75       14.15      5.12 o
   1 -11  13       46.86       41.86     10.41 o
   2 -11  13        9.65        8.18      8.50 o
   3 -11  13        3.10       13.50      4.40 o
   4 -11  13        1.48        5.74      8.20 o
   5 -11  13        6.29        1.47      8.87 o
   6 -11  13       72.47       72.19     10.86 o
  -6 -10  13        4.17       11.76     10.79 o
  -5 -10  13        3.95       20.65      8.88 o
  -4 -10  13       40.02       36.10     13.57 o
  -3 -10  13       10.39       17.15     12.96 o
  -2 -10  13      104.77      101.64     10.23 o
  -1 -10  13      217.30      211.36     14.47 o
   0 -10  13       13.67        5.19      3.13 o
   1 -10  13       25.29       27.28      5.91 o
   2 -10  13      543.26      547.33     46.67 o
   3 -10  13      249.97      236.18     23.13 o
   4 -10  13      305.64      320.60     21.03 o
   5 -10  13      195.37      196.47     14.54 o
   6 -10  13        0.16        8.93     11.80 o
  -7  -9  13        1.79        9.46     18.18 o
  -6  -9  13        0.14      -12.45     12.45 o
  -5  -9  13        0.39        8.72     11.79 o
  -4  -9  13       43.05       39.77      8.13 o
  -3  -9  13      175.94      169.44     15.70 o
  -2  -9  13      200.45      187.73     15.29 o
  -1  -9  13      265.25      260.76     16.66 o
   0  -9  13      538.00      536.40     27.63 o
   1  -9  13      257.95      264.47     20.20 o
   2  -9  13       16.10        8.57      4.81 o
   3  -9  13      211.49      201.38     17.69 o
   4  -9  13       21.42       14.48      8.23 o
   5  -9  13      245.69      257.98     21.27 o
   6  -9  13      343.58      307.85     20.30 o
   7  -9  13       15.23       14.05     11.45 o
  -8  -8  13       51.90       52.94     14.46 o
  -7  -8  13        1.02       -0.36      8.51 o
  -6  -8  13       49.99       70.79     16.96 o
  -5  -8  13        6.53        6.56     12.95 o
  -4  -8  13       25.77       14.92      4.80 o
  -3  -8  13       55.31       50.13      6.04 o
  -2  -8  13        3.88       -1.57      4.36 o
  -1  -8  13      231.78      226.20      9.92 o
   0  -8  13       15.96        8.90      3.87 o
   1  -8  13       82.71       84.83     16.10 o
   2  -8  13      475.76      513.72     31.43 o
   3  -8  13      328.62      333.80     22.21 o
   4  -8  13       15.85       -5.32      5.78 o
   5  -8  13       95.93       90.45     11.75 o
   6  -8  13        0.60       -5.29     11.92 o
   7  -8  13        9.50        8.69      8.32 o
  -9  -7  13        1.10       15.38     11.58 o
  -8  -7  13        0.33        3.57      6.80 o
  -6  -7  13       41.22       36.35      7.32 o
  -5  -7  13       22.48       12.26      4.68 o
  -4  -7  13      226.53      196.78      8.54 o
  -3  -7  13      552.90      625.68     28.54 o
  -2  -7  13      568.30      579.84     23.27 o
  -1  -7  13      570.23      550.17     20.63 o
   0  -7  13      898.85      979.19     47.57 o
   1  -7  13      403.52      407.06     31.97 o
   2  -7  13      274.42      280.70     21.06 o
   3  -7  13        0.67       13.86      6.00 o
   4  -7  13      414.16      428.43     40.13 o
   5  -7  13       67.72       73.77     10.73 o
   6  -7  13      191.54      174.10     20.19 o
   7  -7  13      300.00      294.09     25.37 o
 -10  -6  13        7.01       22.65      9.25 o
  -9  -6  13       27.55       12.35      9.36 o
  -8  -6  13      107.08      107.31     15.08 o
  -7  -6  13      186.13      208.23     21.87 o
  -6  -6  13       48.56       55.37      9.10 o
  -5  -6  13        1.90       -4.46      4.69 o
  -4  -6  13        1.88        3.13      2.88 o
  -3  -6  13        0.71        3.39      2.58 o
  -2  -6  13        8.88       12.08      2.39 o
  -1  -6  13       16.31       15.44      2.25 o
   0  -6  13       86.24       79.63      5.33 o
   1  -6  13      247.54      250.76     18.53 o
   2  -6  13      124.84      146.58     15.38 o
   3  -6  13      997.04     1123.51     63.28 o
   4  -6  13      282.40      304.11     26.29 o
   5  -6  13      101.27      107.50     14.68 o
   6  -6  13        3.04        2.18     12.23 o
   7  -6  13       43.51       32.62      9.01 o
 -10  -5  13       68.63       63.07     14.09 o
  -9  -5  13        0.97       -6.18      7.75 o
  -8  -5  13        9.82        8.15      2.93 o
  -7  -5  13        6.07       -3.27      7.60 o
  -6  -5  13      227.06      231.12     15.43 o
  -5  -5  13      128.38      110.56      6.06 o
  -4  -5  13        1.92        3.31      4.53 o
  -3  -5  13       96.15       91.75      4.93 o
  -2  -5  13        1.50        1.59      2.94 o
  -1  -5  13      629.32      658.98     26.70 o
   0  -5  13     1083.26     1061.64     29.19 o
   1  -5  13      448.57      465.17     37.66 o
   2  -5  13       78.55       71.20      7.72 o
   3  -5  13      168.93      163.93     18.89 o
   4  -5  13      277.77      275.49     22.43 o
   5  -5  13      186.96      223.71     46.36 o
   6  -5  13      222.34      223.73     22.89 o
   7  -5  13      394.55      336.57     35.02 o
   8  -5  13        3.84      -11.72     11.72 o
 -10  -4  13        3.13       -4.94      8.42 o
  -9  -4  13       55.58       55.20      7.11 o
  -8  -4  13      271.13      239.55     24.70 o
  -7  -4  13      470.69      469.55     29.42 o
  -6  -4  13      230.59      261.34     13.16 o
  -5  -4  13        1.94       -1.77      6.20 o
  -4  -4  13      685.37      714.92     42.18 o
  -3  -4  13      309.78      303.74     11.00 o
  -2  -4  13       52.18       49.83      3.23 o
  -1  -4  13       14.12       14.84      3.30 o
   0  -4  13     1074.49     1136.48     45.95 o
   1  -4  13      825.90      955.35     43.96 o
   2  -4  13      253.75      336.24     29.14 o
   3  -4  13      216.07      238.65     23.39 o
   4  -4  13        8.73        2.47     12.77 o
   5  -4  13        0.07        6.36     28.15 o
   6  -4  13      198.45      265.79     28.80 o
   7  -4  13      206.10      222.99     15.88 o
   8  -4  13      101.25      110.12     11.74 o
 -10  -3  13       62.77       56.96      6.75 o
  -9  -3  13        2.20        6.64      4.05 o
  -8  -3  13        0.35        8.30      3.86 o
  -7  -3  13      396.33      408.10     36.76 o
  -6  -3  13      474.62      417.09     16.37 o
  -5  -3  13       12.56       18.11      4.17 o
  -4  -3  13       95.71       93.11      4.66 o
  -3  -3  13      119.63      122.72      6.42 o
  -2  -3  13      188.45      182.43      7.69 o
  -1  -3  13      272.95      302.28     14.85 o
   0  -3  13      108.14      113.13      8.74 o
   1  -3  13       21.62        4.26      8.80 o
   2  -3  13       61.79       65.41     11.52 o
   3  -3  13        0.76        4.37      5.60 o
   4  -3  13      320.10      334.12     24.79 o
   5  -3  13      326.25      379.94     35.46 o
   6  -3  13      169.47      189.35     21.45 o
   7  -3  13       99.59      116.76     11.77 o
   8  -3  13       32.96       26.29      9.02 o
 -11  -2  13       43.47       32.80      7.43 o
 -10  -2  13       89.49      102.76      8.53 o
  -9  -2  13       59.69       56.60     10.51 o
  -8  -2  13      209.17      237.97     27.24 o
  -7  -2  13        5.69       -0.97      5.70 o
  -6  -2  13        1.58       -3.19      3.19 o
  -5  -2  13      840.60      934.19     48.11 o
  -4  -2  13      653.24      598.62     23.26 o
  -3  -2  13       22.84       19.78      2.81 o
  -2  -2  13       12.65        1.82      3.18 o
  -1  -2  13       50.25       49.22      3.97 o
   0  -2  13      244.17      221.27     15.07 o
   1  -2  13      617.42      642.27      9.77 o
   2  -2  13      462.00      535.17     41.55 o
   3  -2  13      260.53      281.89     26.47 o
   4  -2  13      179.45      152.25     21.52 o
   5  -2  13       13.60        0.18      9.97 o
   6  -2  13      237.79      251.58     92.34 o
   7  -2  13       99.37      179.25     12.45 o
   8  -2  13      168.70      180.58     26.14 o
 -12  -1  13       84.05       72.84     11.83 o
 -11  -1  13      177.46      147.98     13.73 o
 -10  -1  13      374.89      333.73     23.18 o
  -9  -1  13      258.97      253.93     22.80 o
  -8  -1  13        0.09       -6.95      6.95 o
  -7  -1  13       29.73       31.40      4.56 o
  -6  -1  13      124.27      116.44     13.84 o
  -5  -1  13     1063.49     1106.95     30.51 o
  -4  -1  13      121.50      135.49      6.59 o
  -3  -1  13      130.41      117.45      6.50 o
  -2  -1  13      339.91      340.95     16.55 o
  -1  -1  13        3.40        3.61      6.66 o
   0  -1  13      337.78      381.50     24.25 o
   1  -1  13       25.69       17.32      8.90 o
   2  -1  13       65.39       62.62      6.38 o
   3  -1  13      325.89      405.13     26.31 o
   4  -1  13      708.31      778.40     58.82 o
   5  -1  13      646.69      598.05     55.11 o
   6  -1  13      137.70      169.22     21.57 o
   7  -1  13       10.67       19.96     26.41 o
   8  -1  13        0.21       15.48      9.71 o
 -12   0  13        3.05        2.92      6.01 o
 -11   0  13       78.26       93.12     12.48 o
 -10   0  13      155.39      127.20     25.41 o
  -9   0  13      409.65      439.25     47.00 o
  -8   0  13       64.61       69.31     11.42 o
  -7   0  13      156.20      137.00     12.02 o
  -6   0  13       26.67       34.15      6.35 o
  -5   0  13       25.81       21.02      3.90 o
  -4   0  13        6.13       -9.21      9.21 o
  -3   0  13        0.04       -8.22      8.22 o
  -2   0  13      306.08      319.49     22.73 o
  -1   0  13        2.06       -6.23      6.23 o
   0   0  13        2.14        3.45      5.46 o
   1   0  13      504.34      406.74     19.27 o
   2   0  13      761.81      886.73     95.71 o
   3   0  13      155.73      217.56     21.95 o
   4   0  13       53.06       33.84     13.72 o
   5   0  13       31.75       34.20      7.82 o
   6   0  13       64.84       47.46      9.01 o
   7   0  13      244.42      259.60     28.25 o
   8   0  13      179.73      170.18     17.59 o
 -12   1  13       41.45       33.18      7.57 o
 -11   1  13       90.55       94.34      9.67 o
 -10   1  13      234.09      234.58     15.67 o
  -9   1  13      108.52      115.47     13.34 o
  -8   1  13       38.35       46.43      7.33 o
  -7   1  13       51.92       49.31      6.85 o
  -6   1  13      148.88      140.12     11.86 o
  -5   1  13     1087.78     1162.28     49.53 o
  -4   1  13     1005.46      988.15     47.28 o
  -3   1  13      290.10      272.21     23.65 o
  -2   1  13      134.81      107.90      9.19 o
  -1   1  13      153.09      158.36     14.39 o
   0   1  13        0.01       -0.53      9.96 o
   1   1  13      109.35       91.17      8.15 o
   2   1  13       32.20       13.32      9.45 o
   3   1  13      542.83      598.49     50.44 o
   4   1  13      542.99      639.71     58.21 o
   5   1  13      422.22      448.75     48.88 o
   6   1  13      167.25      147.10     13.61 o
   7   1  13        3.24        4.79      8.46 o
   8   1  13        8.09       16.48      7.22 o
 -11   2  13       40.24       33.84      7.92 o
 -10   2  13      193.11      194.13     13.13 o
  -9   2  13      466.54      471.14     52.59 o
  -8   2  13      262.75      251.29     27.12 o
  -7   2  13       58.74       50.57      8.16 o
  -6   2  13       83.80       71.48      9.66 o
  -5   2  13        3.16       -7.95      7.95 o
  -4   2  13      197.58      200.40     17.29 o
  -3   2  13      181.04      193.03     21.87 o
  -2   2  13      203.95      231.96     17.73 o
  -1   2  13        9.76        9.47      6.27 o
   0   2  13       65.47       62.33      6.57 o
   1   2  13      215.41      241.24     23.38 o
   2   2  13      294.25      256.75     19.81 o
   3   2  13       79.73       85.40      7.72 o
   4   2  13       34.79       43.37     10.22 o
   5   2  13       10.26       -1.87     11.76 o
   6   2  13        0.37       -7.41      7.41 o
   7   2  13       34.44       43.99      9.06 o
   8   2  13       89.19       87.43     13.40 o
 -11   3  13       99.28       81.80     12.85 o
 -10   3  13       86.43       92.79     23.12 o
  -9   3  13        2.33       -2.11     12.85 o
  -8   3  13       70.30       46.79      9.23 o
  -7   3  13       20.28        5.57     10.73 o
  -6   3  13       18.22        5.68      3.88 o
  -5   3  13       12.56        1.67      7.02 o
  -4   3  13      626.97      641.76     52.13 o
  -3   3  13       99.14      114.78      9.94 o
  -2   3  13        0.61        2.92     12.41 o
  -1   3  13      214.13      241.37     20.47 o
   0   3  13      228.50      265.24     22.32 o
   1   3  13        7.50       -3.71      3.71 o
   2   3  13      256.94      251.01     16.12 o
   3   3  13      124.07      171.27     33.57 o
   4   3  13      219.17      225.37     29.32 o
   5   3  13      111.15      159.02     22.66 o
   6   3  13       28.83       34.82      8.51 o
   7   3  13       31.62       42.32      9.10 o
 -10   4  13       98.07       97.89      8.72 o
  -9   4  13      777.86      752.38     64.34 o
  -8   4  13      812.70      854.46    161.28 o
  -7   4  13      100.58       90.63     15.30 o
  -6   4  13       70.52       72.86      9.37 o
  -5   4  13      112.20      109.76     14.17 o
  -4   4  13      307.94      319.38     42.30 o
  -3   4  13      713.32      789.77     62.92 o
  -2   4  13      298.69      370.99     30.19 o
  -1   4  13      465.50      479.22     33.16 o
   0   4  13      611.72      704.78     51.44 o
   1   4  13       32.37       49.35      6.27 o
   2   4  13      199.92      157.98     20.26 o
   3   4  13      160.36      148.72     14.01 o
   4   4  13        1.40       10.80      9.91 o
   5   4  13        3.77       26.29      7.94 o
   6   4  13        4.22        5.09      6.77 o
   7   4  13        6.65       10.52      6.50 o
 -10   5  13        5.05       -6.61     11.41 o
  -9   5  13       50.90       71.28     17.72 o
  -8   5  13      472.67      463.36     50.85 o
  -7   5  13      589.40      651.66     67.47 o
  -6   5  13      190.63      198.15     22.31 o
  -5   5  13        9.29        6.80      9.29 o
  -4   5  13       11.39        6.80      8.20 o
  -3   5  13        8.08      -10.69     11.20 o
  -2   5  13       28.22       19.73      7.23 o
  -1   5  13        8.88      -11.44     11.44 o
   0   5  13        2.44       -3.42      5.14 o
   1   5  13        0.41       -1.69      6.33 o
   2   5  13        8.91       26.60     12.62 o
   3   5  13       14.43       20.81      6.30 o
   4   5  13        1.79       -1.29      7.28 o
   5   5  13       44.89       45.75      9.24 o
   6   5  13       46.54       44.02      8.08 o
   7   5  13        1.92        2.26      3.84 o
  -9   6  13       73.87       59.38     11.41 o
  -8   6  13      475.13      479.59     38.64 o
  -7   6  13      213.74      267.48     29.25 o
  -6   6  13       24.00       13.37      7.92 o
  -5   6  13        0.39       -0.14      6.17 o
  -4   6  13       37.57       46.24      9.57 o
  -3   6  13      139.05      116.34     16.34 o
  -2   6  13       97.26      127.97     16.63 o
  -1   6  13       10.62       -0.13     17.25 o
   0   6  13       22.79       25.14      6.73 o
   1   6  13       24.36       25.64      9.90 o
   2   6  13       49.87       49.28     14.56 o
   3   6  13        0.05        0.50      3.91 o
   4   6  13       22.17       21.70      6.84 o
   5   6  13       54.87       47.87      9.56 o
   6   6  13       93.93       84.17     12.34 o
  -8   7  13      164.08      205.08     14.45 o
  -7   7  13      602.63      602.82     51.99 o
  -6   7  13      447.74      447.63     50.02 o
  -5   7  13       96.04      216.36     34.55 o
  -4   7  13       61.40       64.86     10.95 o
  -3   7  13        0.26       -0.79     14.92 o
  -2   7  13       74.72       74.58      9.69 o
  -1   7  13       27.53       31.94     13.79 o
   0   7  13        9.36        1.89      6.01 o
   1   7  13        1.28       24.61      8.39 o
   2   7  13       75.54       77.43     14.75 o
   3   7  13       66.36       67.56      8.79 o
   4   7  13       19.39       44.90     28.79 o
   5   7  13       65.69       53.74     12.53 o
  -7   8  13        2.92      -14.42     14.42 o
  -6   8  13        0.51       -9.21     21.63 o
  -5   8  13       12.72        4.38      6.14 o
  -4   8  13      166.26      170.34     17.41 o
  -3   8  13       35.39       24.56      8.07 o
  -2   8  13        7.79       15.24      8.34 o
  -1   8  13       73.07       73.91      9.88 o
   0   8  13       21.69       10.76      6.89 o
   1   8  13       23.38       18.87      7.40 o
   2   8  13       56.51       54.90      7.10 o
   3   8  13        9.55       19.34     15.67 o
   4   8  13        0.91        8.45     10.18 o
  -6   9  13      183.49      123.71     12.15 o
  -5   9  13      205.53      185.29     19.26 o
  -4   9  13      106.64       84.37     11.43 o
  -3   9  13        3.03        6.42      6.07 o
  -2   9  13        5.00        9.29      6.43 o
  -1   9  13       16.57        5.33      8.11 o
   0   9  13       29.38       25.48      7.03 o
   1   9  13        2.33        0.68      5.54 o
   2   9  13       10.09        6.90      8.60 o
   3   9  13       17.85       16.51     13.01 o
  -5  10  13       33.04       47.04      9.29 o
  -4  10  13       55.31       64.47     10.21 o
  -3  10  13        0.55       -9.13      9.13 o
  -2  10  13       15.01        7.05      7.61 o
  -1  10  13        0.60       -0.13      5.46 o
   0  10  13        1.64       -2.14      6.23 o
   1  10  13        0.24       -1.08      6.21 o
  -4  11  13       20.32       34.57      6.60 o
  -3  11  13        0.61       14.86      9.29 o
  -2  11  13        0.55        5.06      5.11 o
  -1  11  13        0.44        6.02     11.69 o
   0  11  13       18.44       27.50     12.61 o
   0 -14  14       73.04       76.95     17.03 o
  -2 -13  14       85.29       85.63     16.91 o
  -1 -13  14       17.81       24.47     10.87 o
   0 -13  14        7.67       18.81     11.48 o
   1 -13  14       16.33       16.92     11.39 o
   2 -13  14       79.87       84.99     16.79 o
   3 -13  14       23.70       30.06      8.42 o
   4 -13  14       26.40       35.61      4.11 o
   5 -13  14        4.95        3.16     11.29 o
  -3 -12  14       38.71      -11.54     11.54 o
  -2 -12  14       43.09       29.85     11.74 o
  -1 -12  14       17.95       30.39     11.95 o
   0 -12  14       35.16       47.58     12.61 o
   1 -12  14      197.69      179.14     18.32 o
   2 -12  14       29.26       14.20      6.64 o
   3 -12  14        0.55       10.21      5.82 o
   4 -12  14        1.29       13.39      6.21 o
   5 -12  14        6.10        5.49      9.06 o
  -5 -11  14       30.15       22.92     10.47 o
  -4 -11  14       87.21       50.02     13.42 o
  -3 -11  14      238.02      221.16     23.45 o
  -2 -11  14      100.20       87.52     18.53 o
  -1 -11  14       10.69       18.80      6.83 o
   0 -11  14        2.11        4.90      3.95 o
   1 -11  14      117.31      131.52      9.16 o
   2 -11  14      233.76      251.25     16.05 o
   3 -11  14      241.05      216.43     18.21 o
   4 -11  14      199.87      211.21     23.70 o
   5 -11  14       22.70       28.21      8.22 o
  -5 -10  14        2.97       12.07      9.48 o
  -4 -10  14        0.04       -4.54      5.98 o
  -3 -10  14        9.76       -9.00     10.42 o
  -2 -10  14       52.15       49.17      9.36 o
  -1 -10  14       13.34        7.72      5.53 o
   0 -10  14      127.74      116.24     13.58 o
   1 -10  14       32.31       40.55      6.67 o
   2 -10  14       39.06       31.63      6.43 o
   3 -10  14       47.00       37.65      8.21 o
   4 -10  14      123.67       89.31     10.79 o
   5 -10  14       81.93       83.38     10.90 o
   6 -10  14        0.29       -4.83     10.77 o
  -6  -9  14        0.63       21.76      9.88 o
  -5  -9  14       38.66       65.45     14.38 o
  -4  -9  14      210.33      186.63     13.36 o
  -3  -9  14       12.15       26.28     11.91 o
  -2  -9  14        0.70       -0.08      3.45 o
  -1  -9  14      263.22      240.46     17.70 o
   0  -9  14       18.54       20.00      7.42 o
   1  -9  14      324.52      323.10     35.17 o
   2  -9  14      286.00      286.98     27.35 o
   3  -9  14      314.74      283.98     32.91 o
   4  -9  14      263.07      257.72     18.52 o
   5  -9  14       97.65      118.68     15.37 o
   6  -9  14        8.54        6.36      5.81 o
  -8  -8  14       11.06       -0.82     10.18 o
  -7  -8  14      113.53      116.55     12.75 o
  -6  -8  14       27.80       25.42     10.14 o
  -5  -8  14       21.59       13.89     12.32 o
  -4  -8  14        9.91        8.36     10.64 o
  -3  -8  14      203.00      154.58     15.01 o
  -2  -8  14       31.73       39.84      7.70 o
  -1  -8  14      680.18      666.51     50.94 o
   0  -8  14      657.95      699.26     63.51 o
   1  -8  14       67.91       74.68     19.13 o
   2  -8  14        6.22       -2.47     19.14 o
   3  -8  14      125.26      138.90     16.09 o
   4  -8  14      145.36      166.72     18.66 o
   5  -8  14      169.30      160.01     14.38 o
   6  -8  14       64.03       80.44     11.16 o
  -9  -7  14       46.24       68.10     16.03 o
  -8  -7  14       32.15       40.79     13.48 o
  -6  -7  14       40.49       40.71      9.85 o
  -5  -7  14      152.11      157.89     16.67 o
  -4  -7  14       56.86       43.87      5.93 o
  -3  -7  14       66.85       69.77      5.93 o
  -2  -7  14       49.04       44.72      4.37 o
  -1  -7  14       42.74       37.57      3.93 o
   0  -7  14        7.99        7.07      5.67 o
   1  -7  14      176.79      162.38     15.54 o
   2  -7  14      430.57      445.42     37.03 o
   3  -7  14      302.39      346.23     31.14 o
   4  -7  14       11.80       18.42      8.50 o
   5  -7  14      168.66      175.71     21.18 o
   6  -7  14       41.72       34.94      9.28 o
   7  -7  14        6.19       19.65      7.65 o
 -10  -6  14        2.54       10.14      7.90 o
  -9  -6  14        0.37       -1.82      9.04 o
  -8  -6  14        3.69        7.50      9.83 o
  -7  -6  14        4.39        0.46      3.97 o
  -6  -6  14       33.85       22.67      6.43 o
  -5  -6  14       67.84       40.62      9.18 o
  -4  -6  14      108.77      107.13      9.29 o
  -3  -6  14      207.27      187.03     13.82 o
  -2  -6  14      758.17      743.94     32.39 o
  -1  -6  14     1251.01     1326.68     56.22 o
   0  -6  14      525.08      572.13     25.81 o
   1  -6  14      679.16      696.79     52.90 o
   2  -6  14        9.39       -4.67      7.56 o
   3  -6  14       27.43       47.04     16.70 o
   4  -6  14      169.36      205.59     22.07 o
   5  -6  14      270.11      228.59     38.08 o
   6  -6  14      222.29      234.71     19.40 o
   7  -6  14      165.12      170.85     13.03 o
  -9  -5  14       10.15       -6.69      8.12 o
  -8  -5  14       73.35       90.52      7.26 o
  -7  -5  14      184.48      152.41     15.54 o
  -6  -5  14        1.36        1.57      5.92 o
  -5  -5  14        8.46       -1.19      3.45 o
  -4  -5  14       26.01       23.38      5.18 o
  -3  -5  14      221.04      216.37     13.21 o
  -2  -5  14       78.34       70.21      4.56 o
  -1  -5  14      310.92      300.00     18.71 o
   0  -5  14        0.86        2.05      3.30 o
   1  -5  14      418.53      435.51     29.74 o
   2  -5  14      404.08      403.38     32.80 o
   3  -5  14        3.63        9.03      8.72 o
   4  -5  14       23.83       27.39     12.67 o
   5  -5  14        9.23        2.52     18.32 o
   6  -5  14        3.03       -2.32     16.44 o
   7  -5  14       37.49       46.20      9.20 o
 -10  -4  14       25.71       29.92     12.42 o
  -9  -4  14        3.43       -4.51      4.51 o
  -8  -4  14        3.37        6.20      5.88 o
  -7  -4  14       48.79       78.22      9.74 o
  -6  -4  14       67.73       43.05      6.19 o
  -5  -4  14       19.59        7.75      6.75 o
  -4  -4  14       15.00       12.03      4.64 o
  -3  -4  14      265.68      248.41     11.40 o
  -2  -4  14      326.99      326.06     20.07 o
  -1  -4  14      806.04      873.19     30.07 o
   0  -4  14      586.93      589.19     46.83 o
   1  -4  14      976.28      943.84     65.95 o
   2  -4  14       56.06       60.07      8.16 o
   3  -4  14       41.66       43.11      5.61 o
   4  -4  14        1.32        2.58     11.08 o
   5  -4  14      136.94      146.80     16.04 o
   6  -4  14      162.65      174.64     19.43 o
   7  -4  14       43.30       48.52     11.25 o
 -10  -3  14        0.83       -0.93      5.84 o
  -9  -3  14       21.63       13.25      5.69 o
  -8  -3  14      239.73      226.60     23.86 o
  -7  -3  14      228.12      218.15     22.71 o
  -6  -3  14        6.84        1.72     11.24 o
  -5  -3  14      164.24      188.67     23.87 o
  -4  -3  14      255.41      245.31     21.43 o
  -3  -3  14      192.45      169.24     12.27 o
  -2  -3  14      152.69      172.37     16.45 o
  -1  -3  14      270.01      278.50     21.02 o
   0  -3  14      661.93      653.26     68.26 o
   1  -3  14      645.59      749.16     77.68 o
   2  -3  14      824.93      916.72     60.40 o
   3  -3  14      926.71      982.15     71.68 o
   4  -3  14      142.71      133.99     27.24 o
   5  -3  14      176.18      195.18     21.52 o
   6  -3  14      209.95      204.65     22.27 o
   7  -3  14      100.67      102.44     12.07 o
 -11  -2  14      189.47      175.51     20.41 o
 -10  -2  14       64.91       65.71     16.65 o
  -9  -2  14       27.82       40.77     12.47 o
  -8  -2  14       47.61       46.93      9.92 o
  -7  -2  14      116.07      104.35     11.96 o
  -6  -2  14       32.29       31.17      4.28 o
  -5  -2  14      432.16      386.10     22.05 o
  -4  -2  14       19.47       15.93      8.10 o
  -3  -2  14       67.22       73.54      6.09 o
  -2  -2  14        2.55        0.67      4.73 o
  -1  -2  14       87.85      107.47      6.51 o
   0  -2  14       21.76       14.20      3.19 o
   1  -2  14        3.75       -8.09      8.09 o
   2  -2  14        5.83        1.96      9.75 o
   3  -2  14       49.09       43.63     17.51 o
   4  -2  14      240.90      225.39     23.58 o
   5  -2  14      107.11      142.79     17.90 o
   6  -2  14       17.48       17.15      9.49 o
   7  -2  14       28.55       27.35      8.50 o
 -12  -1  14       18.09       -5.99      9.43 o
 -11  -1  14       70.66       70.22     14.46 o
 -10  -1  14      123.72      108.98     11.31 o
  -9  -1  14      101.48       96.78     11.46 o
  -8  -1  14        4.81       -2.91      6.98 o
  -7  -1  14      288.68      297.28     26.20 o
  -6  -1  14       65.52       56.36      7.45 o
  -5  -1  14      144.66      113.90     12.60 o
  -4  -1  14      959.05     1151.31     39.67 o
  -3  -1  14      316.74      322.42     24.74 o
  -2  -1  14        0.19       -3.69      6.96 o
  -1  -1  14        7.42        6.64      7.51 o
   0  -1  14      200.62      208.40     13.20 o
   1  -1  14     1045.38     1193.66     35.60 o
   2  -1  14      474.34      553.85     45.32 o
   3  -1  14      805.42      816.20     76.18 o
   4  -1  14      182.40      205.36     20.73 o
   5  -1  14      231.98      340.59     34.15 o
   6  -1  14      115.88      141.63     11.90 o
   7  -1  14      118.18      151.28     13.20 o
 -12   0  14       43.65       33.85      7.74 o
 -11   0  14      105.55      114.37     16.35 o
 -10   0  14      123.64      130.32     12.94 o
  -9   0  14       34.32       20.94      6.44 o
  -8   0  14        5.62       18.41     10.41 o
  -7   0  14        5.92        5.89      4.06 o
  -6   0  14      357.19      338.25     33.22 o
  -5   0  14       93.19       98.15      9.33 o
  -4   0  14       13.85       26.22      9.04 o
  -3   0  14      741.20      905.71     82.25 o
  -2   0  14       71.87       66.50      7.62 o
  -1   0  14      277.26      303.34     25.61 o
   0   0  14       91.30      113.66     16.61 o
   1   0  14        1.05        3.01      2.70 o
   2   0  14        0.39       -7.82      7.82 o
   3   0  14      412.56      431.60     38.41 o
   4   0  14      360.36      374.66     35.06 o
   5   0  14      259.27      279.54     30.21 o
   6   0  14       98.01      119.19     28.14 o
   7   0  14        3.55        5.06      7.81 o
 -11   1  14      120.53      102.53     10.06 o
 -10   1  14      307.59      320.58     23.82 o
  -9   1  14      233.56      248.73     19.15 o
  -8   1  14        4.01       17.39     12.11 o
  -7   1  14      313.48      361.13     31.28 o
  -6   1  14        5.68       10.40      4.00 o
  -5   1  14       32.25       43.95      9.53 o
  -4   1  14      429.94      440.31     32.58 o
  -3   1  14        0.81       -5.23      7.47 o
  -2   1  14        4.34       11.66      8.21 o
  -1   1  14       90.73       96.63     11.97 o
   0   1  14       20.34        7.91      5.59 o
   1   1  14      324.71      352.92     14.73 o
   2   1  14      282.12      336.48     26.11 o
   3   1  14      203.42      162.46     21.28 o
   4   1  14      129.73      128.17     23.95 o
   5   1  14        3.23       13.67      7.41 o
   6   1  14       42.64       50.56     14.52 o
   7   1  14       75.98       46.05     10.69 o
 -11   2  14       96.86       66.41      9.48 o
 -10   2  14       57.21       69.99      9.79 o
  -9   2  14       12.50        1.18     11.75 o
  -8   2  14        7.03        8.07      6.29 o
  -7   2  14      134.97      132.24     17.62 o
  -6   2  14       28.48       43.41     15.89 o
  -5   2  14        8.45        9.46      4.67 o
  -4   2  14      167.40      163.09     17.44 o
  -3   2  14      560.12      534.02     28.95 o
  -2   2  14      174.79      199.25     21.62 o
  -1   2  14      207.68      229.95     22.64 o
   0   2  14      198.02      216.88     23.25 o
   1   2  14       57.32       39.70      7.51 o
   2   2  14      440.73      471.07     45.80 o
   3   2  14      687.96      769.61     47.08 o
   4   2  14      514.93      498.22     54.08 o
   5   2  14      312.81      306.22     20.23 o
   6   2  14       64.00       64.98     11.34 o
   7   2  14        0.64        7.95      6.58 o
 -10   3  14      217.67      192.61     17.45 o
  -9   3  14      344.34      372.81     24.34 o
  -8   3  14      165.56      185.76     20.09 o
  -7   3  14        1.35       -3.78      5.15 o
  -6   3  14      422.22      396.74     35.69 o
  -5   3  14       13.16        7.68      5.83 o
  -4   3  14       23.59       36.96      7.37 o
  -3   3  14       45.23       52.62     12.03 o
  -2   3  14        3.37       -9.81     14.37 o
  -1   3  14       76.07       60.71      8.20 o
   0   3  14      113.25      106.68     10.43 o
   1   3  14      172.42      143.17     14.63 o
   2   3  14       27.61       28.72      5.21 o
   3   3  14        0.18        0.26      3.75 o
   4   3  14        5.71        9.29     12.38 o
   5   3  14        0.91       19.88      4.59 o
   6   3  14        2.66        7.53     12.52 o
   7   3  14       15.03       30.00      8.48 o
 -10   4  14       15.39       16.16     28.53 o
  -9   4  14       53.83       62.27     12.53 o
  -8   4  14      155.67      165.61     17.70 o
  -7   4  14      185.40      205.17     24.42 o
  -6   4  14        0.75        3.21     10.98 o
  -5   4  14       32.19        5.03     13.20 o
  -4   4  14      129.76      169.75     11.95 o
  -3   4  14       99.98       71.31     22.67 o
  -2   4  14      649.50      700.09     65.82 o
  -1   4  14      130.59      133.45     14.16 o
   0   4  14      108.11       94.07     11.65 o
   1   4  14      108.68      102.27     12.23 o
   2   4  14       41.23       35.03     19.06 o
   3   4  14      248.45      318.14     35.83 o
   4   4  14      180.66      225.80     13.72 o
   5   4  14       56.39       58.06      8.37 o
   6   4  14       36.36       39.25     15.28 o
  -9   5  14      332.08      313.27     25.73 o
  -8   5  14      188.31      187.26     13.46 o
  -7   5  14        0.86        2.64     11.33 o
  -6   5  14       36.71       12.78     15.64 o
  -5   5  14        0.54        7.59      7.39 o
  -4   5  14      113.02       97.26     16.32 o
  -3   5  14      210.65      247.45     25.44 o
  -2   5  14      419.71      420.48     37.07 o
  -1   5  14      607.82      630.30     52.26 o
   0   5  14       66.13       82.59     17.10 o
   1   5  14      112.13       94.08     12.86 o
   2   5  14      202.83      233.41     26.18 o
   3   5  14        0.35      -13.63     23.87 o
   4   5  14       37.70       51.76     11.75 o
   5   5  14       89.26       94.13     11.33 o
   6   5  14       24.61        9.51      8.98 o
  -8   6  14      129.86      142.61     11.40 o
  -7   6  14      146.59      128.98     20.39 o
  -6   6  14       71.89       98.43     12.73 o
  -5   6  14       70.60       45.36     13.83 o
  -4   6  14        8.91        4.38      6.59 o
  -3   6  14        3.96       -8.06      8.06 o
  -2   6  14       16.95        8.47      6.13 o
  -1   6  14       19.86       24.33      9.20 o
   0   6  14       70.46       60.99     11.52 o
   1   6  14        0.44       -7.11      7.11 o
   2   6  14       16.26        7.42     16.93 o
   3   6  14       74.39       94.96     10.13 o
   4   6  14      114.97      109.81     11.62 o
   5   6  14       49.83       54.19      9.38 o
  -7   7  14       52.64       35.56      8.61 o
  -6   7  14        1.34        9.12     19.60 o
  -5   7  14       20.44       22.96      5.71 o
  -4   7  14       44.07       49.86      9.86 o
  -3   7  14      181.01      151.98     18.89 o
  -2   7  14      156.74      158.23     16.56 o
  -1   7  14      176.23      198.47     17.59 o
   0   7  14      182.26      187.92     16.85 o
   1   7  14      221.46      210.90     19.22 o
   2   7  14      228.48      219.09     17.75 o
   3   7  14       55.54       48.02      9.94 o
   4   7  14        0.39        4.30      9.75 o
   5   7  14       27.22       22.65     10.88 o
  -6   8  14       72.25       92.52     15.31 o
  -5   8  14       39.02       40.02      9.51 o
  -4   8  14       24.01       10.29      6.82 o
  -3   8  14        1.83        4.51      6.78 o
  -2   8  14        3.04       -1.17     14.99 o
  -1   8  14        8.34       -7.48     16.41 o
   0   8  14        2.56        1.89      6.62 o
   1   8  14        9.12       11.36     15.62 o
   2   8  14       12.96        3.65     11.45 o
   3   8  14       10.22        5.44      5.31 o
   4   8  14       13.38        9.82      8.49 o
  -5   9  14        5.18        8.04      7.94 o
  -4   9  14        5.29       -6.22      7.49 o
  -3   9  14        2.92        4.44     11.89 o
  -2   9  14        5.05        6.40      7.04 o
  -1   9  14        6.68       18.94     30.66 o
   0   9  14       70.46       57.47     10.01 o
   1   9  14       66.02       61.08     10.71 o
   2   9  14       28.02       24.71      6.85 o
  -3  10  14        1.08       14.46      7.04 o
  -2  10  14        2.38       -3.21      9.18 o
  -1  10  14        1.48       -9.15      9.15 o
   0  10  14       21.00        8.39     11.24 o
   1  10  14       29.87       25.13     12.54 o
  -1 -13  15        7.35       13.03     10.24 o
   3 -13  15       24.20       29.47     12.84 o
   4 -13  15        4.27        0.23      6.25 o
  -3 -12  15       52.56       37.66     11.10 o
   0 -12  15       29.17       31.12     12.96 o
   1 -12  15       12.82       30.95     11.93 o
   2 -12  15       41.85       49.17     10.29 o
   3 -12  15       56.87       66.48     10.86 o
   4 -12  15       12.97       18.54      8.47 o
  -4 -11  15       11.80       -5.22     11.53 o
  -3 -11  15        8.15       43.74     13.73 o
  -2 -11  15      137.69      104.27     16.13 o
  -1 -11  15        1.81        7.19      8.40 o
   0 -11  15       39.73       57.44      7.10 o
   1 -11  15      157.22      153.04     14.42 o
   2 -11  15       87.17       80.27     25.88 o
   3 -11  15       12.88        9.66      4.20 o
   4 -11  15       18.30       21.64      4.82 o
   5 -11  15        1.58        3.29      9.16 o
  -5 -10  15       42.21       42.56     13.75 o
  -4 -10  15       67.02       61.93     11.43 o
  -3 -10  15       83.72       63.78     14.33 o
  -2 -10  15      125.36      130.68     10.67 o
  -1 -10  15        9.42       13.30      4.93 o
   0 -10  15        1.25       14.42     10.71 o
   1 -10  15      162.90      204.41     42.07 o
   2 -10  15      293.26      269.87     22.41 o
   3 -10  15      189.55      210.41     21.78 o
   4 -10  15      222.34      202.58     16.44 o
   5 -10  15       20.65       11.35      6.87 o
  -6  -9  15      111.71      136.24     19.76 o
  -5  -9  15       13.12       22.58     11.73 o
  -4  -9  15       18.04       27.02     10.56 o
  -3  -9  15       46.18       39.70      6.45 o
  -2  -9  15      294.54      282.36     25.46 o
  -1  -9  15      260.43      253.07     23.20 o
   0  -9  15      138.37      144.41     16.09 o
   1  -9  15       48.99       50.78     10.04 o
   2  -9  15       15.55       25.47      7.61 o
   3  -9  15       58.21       38.46      8.16 o
   4  -9  15       48.74       63.65      9.86 o
   5  -9  15       22.89       15.03      7.46 o
  -7  -8  15       22.97       21.52     10.02 o
  -6  -8  15       36.82       -7.04     11.39 o
  -5  -8  15      108.34      111.28     11.10 o
  -4  -8  15      180.40      166.24     15.49 o
  -3  -8  15       95.99       94.44      8.45 o
  -2  -8  15       99.23       90.24     11.31 o
  -1  -8  15       33.37       32.40      6.93 o
   0  -8  15        2.53       11.30     16.23 o
   1  -8  15      101.56      135.69     15.73 o
   2  -8  15      371.44      341.05     39.23 o
   3  -8  15       56.17       74.97     17.23 o
   4  -8  15      122.50      157.69     16.83 o
   5  -8  15      294.45      256.10     19.05 o
   6  -8  15        7.33       15.54      5.25 o
  -9  -7  15       14.63       26.53     11.65 o
  -8  -7  15       19.27       35.62     10.53 o
  -6  -7  15      188.01      203.81     19.17 o
  -5  -7  15       23.50       32.42     10.46 o
  -4  -7  15       57.74       42.63     10.85 o
  -3  -7  15       13.50        4.59      4.62 o
  -2  -7  15      188.33      199.78     16.38 o
  -1  -7  15      712.04      762.15     55.00 o
   0  -7  15      170.58      208.99     16.94 o
   1  -7  15       47.46       76.16     12.49 o
   2  -7  15        4.83        7.40      4.92 o
   3  -7  15      262.94      230.13     25.15 o
   4  -7  15      111.89      114.95     18.77 o
   5  -7  15       69.82      101.48     11.18 o
   6  -7  15       16.00       17.36      7.21 o
 -10  -6  15        0.75        8.61     10.51 o
  -9  -6  15       22.37       35.37      7.66 o
  -7  -6  15       35.79        3.77      5.59 o
  -6  -6  15       75.90       76.18      9.95 o
  -5  -6  15       68.91       52.20      8.54 o
  -4  -6  15       15.32       12.05      5.28 o
  -3  -6  15      179.02      196.24     19.63 o
  -2  -6  15        0.73        0.28      6.52 o
  -1  -6  15        0.24       -3.19      9.85 o
   0  -6  15        1.73        1.51      3.72 o
   1  -6  15      409.73      418.74     35.89 o
   2  -6  15      695.20      706.79     65.09 o
   3  -6  15       97.28       68.34     11.76 o
   4  -6  15        1.12        8.87      7.50 o
   5  -6  15      235.55      205.30     16.08 o
   6  -6  15       23.13        2.44     11.23 o
  -9  -5  15        9.13       -8.01      8.01 o
  -8  -5  15        4.13       -8.04      8.04 o
  -7  -5  15        1.38        4.84     16.58 o
  -6  -5  15       28.56       27.97      8.51 o
  -5  -5  15      186.83      201.67     19.02 o
  -4  -5  15      138.75      143.17     19.06 o
  -3  -5  15      262.55      287.33     18.44 o
  -2  -5  15      787.36      922.19     39.64 o
  -1  -5  15      742.08      752.80     40.24 o
   0  -5  15     1068.84     1129.21     98.07 o
   1  -5  15      186.43      244.12     19.48 o
   2  -5  15        7.83        2.84      7.20 o
   3  -5  15       36.81       46.75     10.45 o
   4  -5  15      380.85      378.22     45.06 o
   5  -5  15      207.23      255.83     46.23 o
   6  -5  15       57.01       75.41     19.26 o
  -9  -4  15        2.88        4.37      4.85 o
  -8  -4  15       11.17       -0.62      7.27 o
  -7  -4  15      123.90      140.08     18.17 o
  -6  -4  15        9.48       10.70      6.71 o
  -5  -4  15       39.76       36.94     10.24 o
  -4  -4  15      605.63      630.81     44.90 o
  -3  -4  15       93.17       92.48      6.64 o
  -2  -4  15       72.55       72.72      6.00 o
  -1  -4  15       68.82       74.73     15.43 o
   0  -4  15      292.60      307.07     21.33 o
   1  -4  15      514.84      536.03     39.34 o
   2  -4  15      279.44      366.41     66.73 o
   3  -4  15       47.87       39.73      9.30 o
   4  -4  15       79.05       54.58     13.04 o
   5  -4  15       28.42       27.75      7.63 o
   6  -4  15       83.12       98.54      8.91 o
 -10  -3  15        1.36       -3.31      8.50 o
  -9  -3  15       34.05       32.76      9.71 o
  -8  -3  15        8.10       14.13      8.31 o
  -7  -3  15        1.67        7.24     14.88 o
  -6  -3  15        0.04        4.85      7.20 o
  -5  -3  15       58.85       54.60     10.20 o
  -4  -3  15      207.10      202.98     14.91 o
  -3  -3  15      514.10      522.13     34.01 o
  -2  -3  15      354.77      327.62     22.29 o
  -1  -3  15      481.50      490.89     27.90 o
   0  -3  15      174.99      139.23     13.50 o
   1  -3  15       82.89       77.57     19.75 o
   2  -3  15       79.18       79.24     10.42 o
   3  -3  15       14.18       12.54      7.40 o
   4  -3  15      209.05      216.72     23.25 o
   5  -3  15      112.60      130.52     34.11 o
   6  -3  15      120.58      131.23     12.98 o
 -11  -2  15        8.48       17.69     12.36 o
 -10  -2  15       33.48       17.71      6.63 o
  -9  -2  15       63.01       47.32      9.31 o
  -8  -2  15        0.68       -3.77      6.61 o
  -7  -2  15      199.90      169.09     18.96 o
  -6  -2  15       38.56       54.52      8.31 o
  -5  -2  15      107.86      102.39     10.14 o
  -4  -2  15      443.39      435.59     24.30 o
  -3  -2  15      301.20      325.29     19.85 o
  -2  -2  15        6.02        1.65      5.05 o
  -1  -2  15      242.41      229.48     20.24 o
   0  -2  15      731.70      818.63     41.71 o
   1  -2  15      634.31      727.29     62.93 o
   2  -2  15      664.95      722.11     57.84 o
   3  -2  15      533.82      570.11     54.18 o
   4  -2  15        0.26       -8.89      8.89 o
   5  -2  15       84.04      106.01     13.59 o
   6  -2  15       45.64       49.78     10.45 o
 -12  -1  15       55.46       48.93     13.21 o
 -11  -1  15      139.37      118.85     18.17 o
 -10  -1  15       55.61       53.95     10.32 o
  -9  -1  15       41.91       23.88     16.31 o
  -8  -1  15       52.08       21.61     10.53 o
  -7  -1  15        0.23       -7.33      7.33 o
  -6  -1  15       19.46        5.02      4.78 o
  -5  -1  15      547.29      586.44     46.15 o
  -4  -1  15      331.73      367.53     30.87 o
  -3  -1  15      276.72      295.79     21.65 o
  -2  -1  15      405.08      566.90     34.14 o
  -1  -1  15      394.66      384.32     32.65 o
   0  -1  15       85.08       95.31      9.68 o
   1  -1  15       52.94       38.63      5.99 o
   2  -1  15       11.92        1.74      5.74 o
   3  -1  15       53.73       57.64     11.49 o
   4  -1  15       95.35      107.25     13.96 o
   5  -1  15       34.45       27.09      8.12 o
   6  -1  15       45.59       35.74      8.92 o
 -11   0  15       91.50       70.30      9.96 o
 -10   0  15       61.35       45.32     10.33 o
  -9   0  15       12.86        6.49      7.11 o
  -8   0  15       42.88       28.34     12.76 o
  -7   0  15      122.64      110.98     16.14 o
  -6   0  15        8.12        2.75      4.34 o
  -5   0  15       52.82       67.65      9.75 o
  -4   0  15      442.28      431.14     31.73 o
  -3   0  15      689.17      724.70     63.56 o
  -2   0  15        3.87       -8.62      8.62 o
  -1   0  15      156.25      157.36     18.93 o
   0   0  15      269.33      275.31     18.12 o
   1   0  15      431.63      476.72     31.99 o
   2   0  15      890.78      919.54     74.48 o
   3   0  15      628.78      725.33     64.24 o
   4   0  15       12.98        9.05     10.63 o
   5   0  15       87.01       66.86      9.86 o
   6   0  15       64.73       56.75     11.65 o
 -11   1  15       43.87       20.05      9.60 o
 -10   1  15       25.50       17.47      7.73 o
  -9   1  15       90.43       84.27     28.63 o
  -8   1  15        0.35        2.90     12.90 o
  -7   1  15        0.13       -7.88      7.88 o
  -6   1  15        3.14        1.13      3.34 o
  -5   1  15       10.64        4.42      5.37 o
  -4   1  15        3.08       -8.41      8.41 o
  -3   1  15      393.85      389.53     30.96 o
  -2   1  15      424.80      476.70     38.98 o
  -1   1  15      242.23      286.44     22.12 o
   0   1  15        6.92       -2.16      7.46 o
   1   1  15      119.49      133.44     14.56 o
   2   1  15      178.81      184.96     17.62 o
   3   1  15      118.29      137.42     15.55 o
   4   1  15       77.62      106.65     17.41 o
   5   1  15       54.30       71.24     17.22 o
   6   1  15        8.59       20.47      7.62 o
 -10   2  15       89.20       66.83      9.77 o
  -9   2  15      163.74      143.10     17.17 o
  -8   2  15       77.81       83.19     17.03 o
  -7   2  15       13.24       16.51      7.46 o
  -6   2  15       21.36        8.70      6.84 o
  -5   2  15        4.64       21.63     11.21 o
  -4   2  15      313.82      365.89     24.56 o
  -3   2  15      318.56      301.86     29.86 o
  -2   2  15        2.93       15.80      6.06 o
  -1   2  15        7.53        6.26      6.18 o
   0   2  15      486.98      540.33     44.17 o
   1   2  15       95.71       94.85     18.47 o
   2   2  15        1.20       -8.35      8.35 o
   3   2  15       87.61       87.94     11.68 o
   4   2  15        7.56       -6.88      7.23 o
   5   2  15       12.28        4.50      7.24 o
   6   2  15       10.43       22.53      8.57 o
 -10   3  15       60.09       48.69     14.33 o
  -9   3  15       18.52       26.83      8.16 o
  -8   3  15        1.18       10.18      7.00 o
  -7   3  15        4.96        6.28      8.35 o
  -6   3  15        0.92        6.71      8.25 o
  -5   3  15       29.75       34.06     10.27 o
  -4   3  15       30.42       27.01     11.62 o
  -3   3  15      455.94      467.76     43.60 o
  -2   3  15      300.49      316.54     23.46 o
  -1   3  15      120.64      149.36     19.36 o
   0   3  15       97.24       93.57     13.96 o
   1   3  15       75.96       65.29      9.79 o
   2   3  15      203.60      245.69     26.20 o
   3   3  15      203.40      208.29     17.56 o
   4   3  15      269.04      259.62     25.46 o
   5   3  15      103.09      112.27     11.42 o
  -9   4  15      327.88      302.78     19.51 o
  -8   4  15       57.00       45.87      9.66 o
  -7   4  15       97.94      101.13     14.06 o
  -6   4  15      152.18      163.98     18.57 o
  -5   4  15       16.34       15.30      8.26 o
  -4   4  15       62.34       57.02     14.66 o
  -3   4  15       77.48       58.73     25.38 o
  -2   4  15      292.61      335.96     28.36 o
  -1   4  15       24.14       35.44      8.39 o
   0   4  15        8.13        7.36      6.04 o
   1   4  15       70.83      104.84     13.67 o
   2   4  15       43.10       52.83     10.75 o
   3   4  15        0.19       -7.41      7.41 o
   4   4  15        9.72       27.47      7.78 o
   5   4  15       33.46       47.61     23.73 o
  -8   5  15       43.36       46.46     10.41 o
  -7   5  15        4.76       11.79      6.75 o
  -6   5  15       75.19       58.07     11.59 o
  -5   5  15        9.97       -2.28      5.87 o
  -4   5  15        6.12        9.28      6.29 o
  -3   5  15      116.82      106.59     19.60 o
  -2   5  15        2.16       -3.93      8.83 o
  -1   5  15        0.17       -2.78     10.52 o
   0   5  15      186.63      208.13     21.96 o
   1   5  15       10.44       10.79     12.70 o
   2   5  15      193.94      205.57     16.83 o
   3   5  15      344.48      351.45     24.89 o
   4   5  15      337.31      278.43     26.04 o
   5   5  15       89.11       76.15     10.91 o
  -7   6  15       27.04       40.79     13.42 o
  -6   6  15       15.42       27.37     11.88 o
  -5   6  15        2.33        3.09     12.02 o
  -4   6  15       34.13       27.40     13.29 o
  -3   6  15        9.51        5.02      8.12 o
  -2   6  15       78.70       89.34     20.39 o
  -1   6  15      108.63      113.24     12.75 o
   0   6  15      156.94      166.47     15.78 o
   1   6  15      100.70      109.99      9.66 o
   2   6  15      128.66      128.21     18.36 o
   3   6  15       11.48        2.65      9.46 o
   4   6  15       16.82        8.69     10.78 o
  -6   7  15       78.35       59.74     12.19 o
  -5   7  15        1.91       10.40     12.42 o
  -4   7  15       34.58       32.16      8.46 o
  -3   7  15      108.02      118.99     15.54 o
  -2   7  15       40.78       52.12     13.61 o
  -1   7  15       15.57        0.99     11.97 o
   0   7  15       17.75        9.97     10.12 o
   1   7  15        3.63        6.40      6.66 o
   2   7  15       43.24       49.82     11.34 o
   3   7  15       65.51       70.45     10.00 o
  -5   8  15       13.03       16.67      8.12 o
  -4   8  15        1.14        2.88      6.44 o
  -3   8  15        4.15        2.38      6.14 o
  -2   8  15       51.08       38.54     23.66 o
  -1   8  15      136.22      132.78     16.11 o
   0   8  15      198.34      206.82     18.47 o
   1   8  15      132.65      113.96     12.24 o
   2   8  15       48.37       44.04     22.89 o
  -2   9  15        4.91       -5.94      7.79 o
  -1   9  15        6.51        6.66      8.37 o
   0   9  15       18.54       35.72      8.95 o
   1   9  15        7.61        6.37      8.14 o
   3 -13  16       17.24       14.82      9.88 o
  -3 -12  16        1.06       -6.75     10.16 o
   1 -12  16       58.89       38.21     10.68 o
   2 -12  16       38.56       15.89      8.98 o
   3 -12  16        4.24        6.63      4.40 o
   4 -12  16        0.88        5.11      5.08 o
  -4 -11  16      212.92      162.87     25.14 o
  -3 -11  16      142.90       99.67     16.73 o
  -2 -11  16       47.22       36.40     10.01 o
   0 -11  16       54.42       52.77      8.70 o
   1 -11  16       30.75       36.53      6.81 o
   2 -11  16      116.64      111.72     15.13 o
   3 -11  16       49.11       37.26      5.09 o
   4 -11  16        5.21        2.13      5.91 o
  -5 -10  16        3.00        3.71      7.05 o
  -4 -10  16       15.19       11.15      7.31 o
  -3 -10  16       77.76       53.60     14.74 o
  -2 -10  16      248.12      219.52     25.90 o
  -1 -10  16       22.41       21.76      5.44 o
   0 -10  16       20.20       17.58      6.16 o
   1 -10  16       73.53       62.57      8.74 o
   2 -10  16       11.97        5.02      6.55 o
   3 -10  16        0.25        1.26      4.40 o
   4 -10  16        2.83       -2.90      6.78 o
  -6  -9  16       17.14       20.15     10.98 o
  -5  -9  16       59.27       73.33     13.94 o
  -4  -9  16       89.45       77.96     14.02 o
  -3  -9  16      268.05      245.02     17.94 o
  -2  -9  16      113.64       91.63      8.00 o
  -1  -9  16       10.43        8.91      4.98 o
   0  -9  16        0.54       16.04     10.90 o
   1  -9  16      117.29      119.68     10.14 o
   2  -9  16        1.79       15.39     21.09 o
   3  -9  16       45.40       43.56      8.52 o
   4  -9  16      132.55      135.95     21.84 o
   5  -9  16       20.01       33.60      4.74 o
  -6  -8  16       78.37       99.42      9.65 o
  -5  -8  16       88.94       65.44     13.20 o
  -4  -8  16        1.00       13.07      5.71 o
  -3  -8  16      100.67       86.91      8.80 o
  -2  -8  16      255.99      251.60     22.93 o
  -1  -8  16      455.05      473.86     41.07 o
   0  -8  16      132.77      159.26     17.13 o
   1  -8  16       20.17       17.81      8.69 o
   2  -8  16       31.89       29.00      9.19 o
   3  -8  16       30.30       14.46      6.75 o
   4  -8  16       35.86       32.25      9.20 o
   5  -8  16        0.81       -7.81      7.81 o
  -6  -7  16       70.99       61.75     13.77 o
  -5  -7  16       37.38       33.60      7.11 o
  -4  -7  16       83.50       86.67     10.52 o
  -3  -7  16      191.34      208.69     18.38 o
  -2  -7  16       85.30       84.47     15.79 o
  -1  -7  16       14.02        3.61      8.11 o
   0  -7  16       47.68       43.52      7.12 o
   1  -7  16      163.71      157.90     19.23 o
   2  -7  16      139.53      185.59     18.97 o
   3  -7  16       52.19       73.68      9.81 o
   4  -7  16       32.21       26.77      7.67 o
   5  -7  16      242.06      254.12     20.92 o
  -9  -6  16        7.34        9.00      4.25 o
  -7  -6  16      273.14      270.31     32.25 o
  -6  -6  16      157.32      182.90     12.86 o
  -5  -6  16       54.08       50.89      8.97 o
  -4  -6  16        6.71       11.37      9.31 o
  -3  -6  16      171.86      201.77     20.80 o
  -2  -6  16      330.29      307.98     30.95 o
  -1  -6  16      640.06      646.74     50.21 o
   0  -6  16       64.29       71.33     10.04 o
   1  -6  16        1.64       -7.15      7.15 o
   2  -6  16       26.05       19.59      6.33 o
   3  -6  16      176.19      224.13     28.17 o
   4  -6  16      114.97      112.68     10.48 o
   5  -6  16        0.95        8.02      6.33 o
  -9  -5  16        0.34        6.25      8.18 o
  -8  -5  16       24.04       29.64     12.47 o
  -7  -5  16        1.58       12.03      6.76 o
  -6  -5  16      109.08      120.46     10.20 o
  -5  -5  16      554.19      589.03     63.50 o
  -4  -5  16      177.57      190.10     19.07 o
  -3  -5  16        0.88       -2.46      4.70 o
  -2  -5  16       39.63       52.51     13.94 o
  -1  -5  16        0.52       -2.48      6.08 o
   0  -5  16        1.92        9.72      4.65 o
   1  -5  16       73.57       81.31     13.52 o
   2  -5  16       50.16       46.28      9.30 o
   3  -5  16       11.89       12.07     10.03 o
   4  -5  16        6.10       12.24      6.72 o
   5  -5  16        4.63        3.74      5.20 o
  -9  -4  16        3.75       -5.96      6.16 o
  -8  -4  16       61.11       62.35      9.89 o
  -7  -4  16       53.42       39.14      7.44 o
  -6  -4  16      125.52      148.58     14.72 o
  -5  -4  16       33.81       21.30      7.44 o
  -4  -4  16        3.84       11.13      8.02 o
  -3  -4  16       23.00       33.80      5.93 o
  -2  -4  16      381.91      383.58     23.46 o
  -1  -4  16      417.37      401.09     54.33 o
   0  -4  16       56.56       83.98      8.02 o
   1  -4  16      228.12      216.36     22.17 o
   2  -4  16       16.43       24.31      9.10 o
   3  -4  16       37.07       33.32      7.75 o
   4  -4  16      201.93      180.85     18.95 o
   5  -4  16      199.91      184.32     24.81 o
 -10  -3  16       41.01       45.10     13.60 o
  -9  -3  16        0.05       -6.29      6.29 o
  -8  -3  16       33.41       43.82     12.56 o
  -7  -3  16      258.52      218.37     16.67 o
  -6  -3  16      254.41      251.26     24.57 o
  -5  -3  16      556.88      603.00     51.25 o
  -4  -3  16       69.09       70.80     10.42 o
  -3  -3  16        1.99        7.03      3.62 o
  -2  -3  16        2.09        4.97      7.57 o
  -1  -3  16      425.16      444.73     27.11 o
   0  -3  16      254.80      264.88     16.53 o
   1  -3  16      860.49      898.97     67.50 o
   2  -3  16      482.70      526.48     64.94 o
   3  -3  16       24.04       14.28     13.38 o
   4  -3  16        0.90       -8.17      8.17 o
   5  -3  16        6.54        3.59     18.44 o
 -11  -2  16        2.24        9.59      7.14 o
 -10  -2  16        7.08       -7.93     11.53 o
  -9  -2  16        0.95        0.61      5.52 o
  -8  -2  16        0.89       -6.59     15.07 o
  -7  -2  16        3.51        3.35      6.25 o
  -6  -2  16        1.96        3.73     18.78 o
  -5  -2  16      119.00      121.35     15.80 o
  -4  -2  16       24.82       24.13      6.68 o
  -3  -2  16       89.79       63.60      7.61 o
  -2  -2  16      762.32      909.70     54.26 o
  -1  -2  16      699.47      616.39     44.67 o
   0  -2  16       58.40       55.31      6.27 o
   1  -2  16      121.55      139.03     18.84 o
   2  -2  16        3.28        7.47      7.86 o
   3  -2  16       31.97       43.26     12.45 o
   4  -2  16       42.11       41.67      9.31 o
   5  -2  16       71.66       58.52      7.07 o
 -11  -1  16       18.97       16.98      6.44 o
 -10  -1  16       16.07       20.50      7.66 o
  -9  -1  16       66.64       67.94     10.56 o
  -8  -1  16        1.58       -6.09      7.12 o
  -7  -1  16       55.89       72.80     11.06 o
  -6  -1  16        4.08        1.65      3.83 o
  -5  -1  16      339.15      392.02     33.31 o
  -4  -1  16      407.20      440.84     36.03 o
  -3  -1  16      569.86      586.20     55.82 o
  -2  -1  16       34.70       59.12      8.50 o
  -1  -1  16      417.94      483.01     35.27 o
   0  -1  16      192.63      172.79     10.28 o
   1  -1  16      874.91      921.96     84.72 o
   2  -1  16      464.90      565.45     47.97 o
   3  -1  16       72.92       57.16     21.94 o
   4  -1  16       10.41        2.93      8.75 o
   5  -1  16       37.61       32.10      9.56 o
 -10   0  16        7.57       10.95      9.20 o
  -9   0  16       13.95       14.36      8.05 o
  -8   0  16        9.84        3.48      6.82 o
  -7   0  16       19.87       14.98      8.78 o
  -6   0  16       14.71       17.04     14.13 o
  -5   0  16      375.28      397.12     35.87 o
  -4   0  16      214.91      243.65     23.87 o
  -3   0  16      673.60      676.90     62.44 o
  -2   0  16     1385.81     1565.75    885.90 o
  -1   0  16      334.38      397.18     34.25 o
   0   0  16        9.18       -8.40      8.40 o
   1   0  16       36.25       46.14      9.86 o
   2   0  16       34.51       41.59      8.61 o
   3   0  16        1.29        7.18     13.09 o
   4   0  16        2.30        2.82     10.90 o
   5   0  16       10.68        6.11      7.07 o
 -10   1  16        2.47       -2.69      4.98 o
  -9   1  16        4.35       20.07      7.70 o
  -8   1  16        1.19        1.08     13.00 o
  -7   1  16       67.35       63.36     17.15 o
  -6   1  16        1.74       -7.76     16.76 o
  -5   1  16       15.86        6.08     11.69 o
  -4   1  16      846.27      943.13     76.79 o
  -3   1  16      964.10      966.18     90.33 o
  -2   1  16        5.40       -3.28     20.40 o
  -1   1  16      414.64      448.27     44.74 o
   0   1  16      294.23      332.07     31.82 o
   1   1  16      223.70      230.08     21.87 o
   2   1  16      218.27      229.73     24.73 o
   3   1  16      154.60      148.48     11.98 o
   4   1  16       38.58       25.87      7.73 o
   5   1  16       10.97       12.16      6.05 o
  -9   2  16       67.19       91.24     31.73 o
  -8   2  16       37.05       42.52      8.77 o
  -7   2  16        9.90        0.07      6.07 o
  -6   2  16       42.20       37.41     11.32 o
  -5   2  16       57.78       88.51     17.86 o
  -4   2  16      115.12      131.34     17.64 o
  -3   2  16      270.29      291.59     25.40 o
  -2   2  16      354.03      386.41     36.38 o
  -1   2  16      364.66      393.43     36.43 o
   0   2  16       45.35       47.44     16.62 o
   1   2  16      182.85      176.98     23.61 o
   2   2  16       48.63       45.03     10.45 o
   3   2  16      108.06      119.84      9.75 o
   4   2  16       57.37       71.38     10.01 o
   5   2  16       23.09       35.90      9.28 o
  -9   3  16       59.50       45.39      8.75 o
  -8   3  16       22.08       23.01     12.18 o
  -7   3  16       95.61       80.71     18.81 o
  -6   3  16       56.63       58.35     19.06 o
  -5   3  16       15.31       14.77      6.46 o
  -4   3  16       13.18        5.45      4.44 o
  -3   3  16        5.50        2.17      5.53 o
  -2   3  16        1.74       -8.76      8.76 o
  -1   3  16       93.15       71.51      9.83 o
   0   3  16       71.50      139.62     18.02 o
   1   3  16       29.41       37.78      8.54 o
   2   3  16      194.76      177.01     15.79 o
   3   3  16       32.57       28.83     11.47 o
   4   3  16        6.42        9.60      6.20 o
  -8   4  16       67.75       58.06     10.34 o
  -7   4  16       11.27       -3.23      5.19 o
  -6   4  16       12.95       26.49      7.84 o
  -5   4  16        6.50       -6.52      8.61 o
  -4   4  16      326.03      297.18     39.41 o
  -3   4  16      334.35      344.51     45.46 o
  -2   4  16      245.81      247.66     27.85 o
  -1   4  16      219.53      224.47     31.67 o
   0   4  16      164.80      185.96     19.71 o
   1   4  16       20.82       30.46      9.82 o
   2   4  16      161.65      150.80     14.47 o
   3   4  16      236.17      227.55     19.65 o
   4   4  16      217.47      221.39     17.42 o
  -7   5  16      162.13      158.52     16.37 o
  -6   5  16      157.55      129.39     11.34 o
  -5   5  16      140.89      152.64     13.37 o
  -4   5  16        0.12        7.06     15.81 o
  -3   5  16       35.89       46.31      9.74 o
  -2   5  16       38.92       35.21      8.76 o
  -1   5  16      226.74      230.81     18.18 o
   0   5  16      104.90      134.93     10.95 o
   1   5  16       22.17       48.10     10.05 o
   2   5  16       10.01        2.36      8.52 o
   3   5  16        0.07       -6.20      7.44 o
  -6   6  16        7.33       12.23      7.85 o
  -5   6  16        0.73        5.00     13.23 o
  -4   6  16      130.47      126.98     11.18 o
  -3   6  16      184.88      187.26     14.72 o
  -2   6  16       97.99      100.12     29.07 o
  -1   6  16       19.07       16.69      9.54 o
   0   6  16       35.50       30.19     21.57 o
   1   6  16        6.93        8.06      5.74 o
   2   6  16       59.88       65.20     10.88 o
  -4   7  16        4.04        4.88      9.96 o
  -3   7  16       15.13       17.42      7.01 o
  -2   7  16      117.16      104.95      9.28 o
  -1   7  16      173.10      171.76     14.30 o
   0   7  16      152.43      174.21     16.79 o
   1   7  16      125.94      122.24     11.69 o
  -3 -12  17       26.37       33.17     14.08 o
   2 -12  17        1.57        1.23      5.46 o
   3 -12  17        8.40       11.38      7.31 o
  -4 -11  17        1.69       -9.96      9.96 o
  -3 -11  17        9.48       -9.02      9.58 o
  -2 -11  17        1.98       -3.79      8.83 o
   0 -11  17        5.50       10.44      7.51 o
   1 -11  17        1.53       -2.61      8.56 o
   2 -11  17       70.08       58.01      9.90 o
   3 -11  17        9.90        2.84      8.08 o
  -5 -10  17       87.64       69.55     16.55 o
  -4 -10  17      246.56      219.81     23.73 o
  -3 -10  17      223.42      166.27     25.48 o
  -2 -10  17       62.47       46.37      8.70 o
  -1 -10  17        0.31       10.21     12.04 o
   0 -10  17       60.48       69.43      9.08 o
   1 -10  17       17.55       15.68      7.33 o
   2 -10  17        6.33       12.28      6.23 o
   3 -10  17      137.59      116.91     12.89 o
  -6  -9  17        7.53      -10.75     10.75 o
  -5  -9  17       23.06       25.65     11.49 o
  -4  -9  17        8.38       21.81      8.14 o
  -3  -9  17       49.16       43.87     21.67 o
  -2  -9  17      133.19      117.14      8.36 o
  -1  -9  17      107.68       96.55      8.96 o
   0  -9  17       29.01       34.35      8.14 o
   1  -9  17       12.67       19.44      4.44 o
   2  -9  17       14.17       26.19      7.54 o
   3  -9  17       13.84       -6.84      6.84 o
   4  -9  17        3.50        8.38     18.54 o
  -6  -8  17       18.69       25.80     11.27 o
  -5  -8  17       67.81       83.89     16.59 o
  -4  -8  17       86.25       80.19      8.79 o
  -3  -8  17      159.33      160.71     16.77 o
  -2  -8  17      117.39      103.60      7.83 o
  -1  -8  17        0.11       -1.86      6.17 o
   0  -8  17        7.87        5.36      9.46 o
   1  -8  17       49.87       55.60     25.12 o
   2  -8  17        6.73        5.46      6.90 o
   3  -8  17       21.18       43.85     10.10 o
   4  -8  17       90.11      105.50     13.26 o
  -6  -7  17       67.72       58.03      5.24 o
  -5  -7  17       16.53       32.07      7.86 o
  -4  -7  17       60.38       66.20      7.33 o
  -3  -7  17      138.98      145.35     10.22 o
  -2  -7  17      262.86      267.14     30.35 o
  -1  -7  17      294.03      257.61     25.52 o
   0  -7  17      114.16      112.97     15.87 o
   1  -7  17       46.12       31.84     13.18 o
   2  -7  17       12.66        2.23      8.20 o
   3  -7  17        3.78        9.39      6.36 o
   4  -7  17       11.58       18.52     17.38 o
  -9  -6  17        3.30       -9.54      9.54 o
  -7  -6  17        3.73       -0.28      8.01 o
  -6  -6  17      101.51      105.98     14.56 o
  -5  -6  17      115.69      125.94     13.23 o
  -4  -6  17       56.40       49.15      9.51 o
  -3  -6  17       25.47       26.55      6.44 o
  -2  -6  17       11.88        7.20      8.07 o
  -1  -6  17        0.01        5.76      3.94 o
   0  -6  17        0.99        9.99      4.90 o
   1  -6  17       15.85       40.13     17.38 o
   2  -6  17       18.37        6.36      6.09 o
   3  -6  17        6.72        8.01     19.20 o
   4  -6  17       39.52       41.28     10.22 o
  -9  -5  17       34.60       21.87     11.33 o
  -8  -5  17      139.14      119.72     16.56 o
  -7  -5  17      292.75      275.34     18.54 o
  -6  -5  17      383.38      372.70     36.16 o
  -5  -5  17        4.41        0.81     22.23 o
  -4  -5  17       26.24       42.37      9.01 o
  -3  -5  17      164.95      149.24     15.38 o
  -2  -5  17      334.78      379.30     38.64 o
  -1  -5  17      245.17      225.35     25.40 o
   0  -5  17      131.91      128.70     14.63 o
   1  -5  17       56.01       68.77     10.14 o
   2  -5  17       25.11       26.24      8.48 o
   3  -5  17      149.46      123.17     19.28 o
   4  -5  17      169.60      173.21     13.93 o
  -9  -4  17        1.83        8.86      5.92 o
  -8  -4  17       30.82       22.21      7.93 o
  -7  -4  17       32.60       27.12      7.58 o
  -6  -4  17      500.08      477.49     27.05 o
  -5  -4  17      428.82      488.02     53.19 o
  -4  -4  17       61.68       57.72     11.06 o
  -3  -4  17        8.96        2.21      4.94 o
  -2  -4  17       80.95       69.19     11.97 o
  -1  -4  17      153.18      181.81     16.98 o
   0  -4  17      117.21      149.19     25.25 o
   1  -4  17      228.87      220.12     23.76 o
   2  -4  17       54.06       61.97     18.15 o
   3  -4  17        1.25        4.29      6.20 o
   4  -4  17        1.45       -7.56      7.56 o
 -10  -3  17        0.69       -9.82      9.82 o
  -9  -3  17        9.06        8.87      5.40 o
  -8  -3  17       92.87       94.77     12.15 o
  -7  -3  17      277.62      293.73     17.84 o
  -6  -3  17       60.84       58.06      9.27 o
  -5  -3  17        1.38        0.18     13.12 o
  -4  -3  17      126.44      104.10     15.36 o
  -3  -3  17      145.81      130.33     15.60 o
  -2  -3  17      318.95      306.97     28.23 o
  -1  -3  17      196.79      205.09     24.58 o
   0  -3  17       44.20       34.31     17.45 o
   1  -3  17        2.26        9.09     10.16 o
   2  -3  17        0.06        3.65     20.20 o
   3  -3  17       29.81       17.99      9.08 o
   4  -3  17        6.31        8.77      5.92 o
 -10  -2  17       92.16       86.26     18.76 o
  -9  -2  17       13.04       11.57      6.25 o
  -8  -2  17        1.19       -6.79      6.79 o
  -7  -2  17      203.64      213.26     15.26 o
  -6  -2  17      406.14      408.31     42.95 o
  -5  -2  17      650.27      697.53     70.91 o
  -4  -2  17      365.23      419.70     44.54 o
  -3  -2  17        0.59       -5.67      5.67 o
  -2  -2  17        0.00       -8.00      8.43 o
  -1  -2  17      102.90       97.58     14.19 o
   0  -2  17      808.12      973.61     72.85 o
   1  -2  17      381.58      479.30     54.91 o
   2  -2  17      133.86      133.99     20.75 o
   3  -2  17       28.87       19.34      7.08 o
   4  -2  17       14.05        8.36     33.54 o
 -10  -1  17       18.37       19.67      5.36 o
  -9  -1  17       32.76       53.16     13.70 o
  -8  -1  17       39.77       46.99      8.87 o
  -7  -1  17       12.58        6.97      7.39 o
  -6  -1  17       11.39       -7.53     13.40 o
  -5  -1  17       41.87       38.08      9.55 o
  -4  -1  17       56.90       60.26     15.51 o
  -3  -1  17      261.42      307.09     31.82 o
  -2  -1  17      407.97      370.61     32.73 o
  -1  -1  17      365.09      345.37     31.87 o
   0  -1  17        0.62        4.74      9.70 o
   1  -1  17        5.26       -5.75      9.05 o
   2  -1  17       17.10       17.23      7.66 o
   3  -1  17        0.51       23.65      8.42 o
   4  -1  17        1.11        2.90      9.85 o
 -10   0  17       45.21       40.70      8.05 o
  -9   0  17       35.58       27.36      7.90 o
  -8   0  17       18.10        3.30     12.52 o
[truncated: 20,878 more chars]
